# Supplementary material for: Bis{2-[2-(isopropyl­ammonio)ethyl­imino­meth­yl]-5-methoxy­phenolato}copper(II) bis­(perchlorate)
Source: Acta Crystallogr Sect E Struct Rep Online. 2010 May 19;66(Pt 6):m669–70. doi: 10.1107/S1600536810017472 (PMC2979578; doi:10.1107/S1600536810017472)
Supplement: Supplementary file 1 [file e-66-0m669-sup1.cif]

##############################################################################
###                                                                        ###
###        Electronic paper (Acta Crystallographica Section E)             ###
###                                                                        ###
##############################################################################
#                                                                            #
# This CIF contains the data in a paper accepted for publication in Acta     #
# Crystallographica Section E. It conforms to the requirements of Notes      #
# for Authors for Section E, and has been peer reviewed under the auspices   #
# of the IUCr Commission on Journals.                                        #
#                                                                            #
# Full details of the Crystallographic Information File format               #
# are given in the paper "The Crystallographic Information File (CIF):       #
# a New Standard Archive File for Crystallography" by S. R. Hall, F. H.      #
# Allen and I. D. Brown [Acta Cryst. (1991), A47, 655-685].                  #
#                                                                            #
# The current version of the core CIF dictionary is obtainable from          #
# ftp://ftp.iucr.org/pub/cif_core.dic. The current version number is 2.4.    #
#                                                                            #
# Software is freely available for graphical display of the structure(s) in  #
# this CIF.  For information consult the CIF home page http://www.iucr.org/  #
# cif/home.html                                                              #
#                                                                            #
# This file may be used for bona fide research purposes within the           #
# scientific community so long as proper attribution is given to the journal # 
# article from which it was obtained.                                        #
#                                                                            #
##############################################################################
                                             
data_global
_audit_creation_method     'form.cif (version 2.0)'
_journal_data_validation_number     ?
_journal_date_recd_electronic     2010-04-18
_journal_date_accepted     2010-05-12
_journal_name_full     'Acta Crystallographica, Section E'
_journal_year     2010
_journal_volume     66
_journal_issue      6
_journal_page_first     m669
_journal_page_last     m670
_journal_paper_category     QM
_journal_coeditor_code     CI5083
_publ_contact_author_name     'Dr. Chen-Yi Wang'
_publ_contact_author_address
;
Department of Chemistry
Huzhou University
Huzhou 313000
People's Republic of China
;
_publ_contact_author_email     chenyi_wang@163.com
_publ_contact_author_fax     ?
_publ_contact_author_phone     ?
_publ_section_title
;
Bis{2-[2-(isopropylammonio)ethyliminomethyl]-5-methoxyphenolato}copper(II)
bis(perchlorate)
;
loop_
    _publ_author_name
    _publ_author_address
    'Chen-Yi Wang'
;
Department of Chemistry
Huzhou University
Huzhou 313000
People's Republic of China
;
    'Feng Cao'
;
Department of Chemistry
Huzhou University
Huzhou 313000
People's Republic of China
;
    'Ping Wang'
;
College of Chemical Engineering
Nanjing Forestry University
Nangjing 210037
People's Republic of China
;
    'Xiang Wu'
;
Department of Chemistry
Huzhou University
Huzhou 313000
People's Republic of China
;
    'Cai-Jun Yuan'
;
Department of Chemistry
Huzhou University
Huzhou 313000
People's Republic of China
;
data_I
_audit_creation_method     SHELXL-97
_chemical_name_systematic
;
Bis{2-[2-(isopropylammonio)ethyliminomethyl]-5-methoxyphenolato}copper(II)
bis(perchlorate)
;
_chemical_name_common     ?
_chemical_formula_moiety     'C26 H40 Cu N4 O4 2+, 2(Cl O4 -)'
_chemical_formula_sum     'C26 H40 Cl2 Cu N4 O12'
_chemical_formula_iupac     '[Cu (C13 H20 N2 O2)2] (Cl O4)2'
_chemical_formula_weight     735.06
_chemical_melting_point     ?
_symmetry_cell_setting     Orthorhombic
_symmetry_space_group_name_H-M     'P b c a'
_symmetry_space_group_name_Hall     '-P 2ac 2ab'
loop_
    _symmetry_equiv_pos_as_xyz
    'x, y, z'
    '-x+1/2, -y, z+1/2'
    '-x, y+1/2, -z+1/2'
    'x+1/2, -y+1/2, -z'
    '-x, -y, -z'
    'x-1/2, y, -z-1/2'
    'x, -y-1/2, z-1/2'
    '-x-1/2, y-1/2, z'
_cell_length_a     17.4415(13)
_cell_length_b     14.0090(10)
_cell_length_c     26.350(2)
_cell_angle_alpha     90.00
_cell_angle_beta     90.00
_cell_angle_gamma     90.00
_cell_volume     6438.2(8)
_cell_formula_units_Z     8
_cell_measurement_reflns_used     2387
_cell_measurement_theta_min     2.4
_cell_measurement_theta_max     24.5
_cell_measurement_temperature     298(2)
_exptl_crystal_description     Block
_exptl_crystal_colour     blue
_exptl_crystal_size_max     0.20
_exptl_crystal_size_mid     0.18
_exptl_crystal_size_min     0.17
_exptl_crystal_density_diffrn     1.517
_exptl_crystal_density_meas     ?
_exptl_crystal_density_method     'not measured'
_exptl_crystal_F_000     3064
_exptl_absorpt_coefficient_mu     0.911
_exptl_absorpt_correction_type     multi-scan
_exptl_absorpt_process_details     '(SADABS; Sheldrick, 1996)'
_exptl_absorpt_correction_T_min     0.8389
_exptl_absorpt_correction_T_max     0.8606
_exptl_special_details
;
;
_diffrn_ambient_temperature     298(2)
_diffrn_radiation_type     MoK\a
_diffrn_radiation_wavelength     0.71073
_diffrn_radiation_source     'fine-focus sealed tube'
_diffrn_radiation_monochromator     graphite
_diffrn_measurement_device_type     'Bruker SMART CCD area-detector'
_diffrn_measurement_method     '\w scan'
_diffrn_detector_area_resol_mean     ?
_diffrn_reflns_number     36964
_diffrn_reflns_av_R_equivalents     0.1168
_diffrn_reflns_av_sigmaI/netI     0.0942
_diffrn_reflns_theta_min     1.55
_diffrn_reflns_theta_max     27.00
_diffrn_reflns_theta_full     27.00
_diffrn_measured_fraction_theta_max     0.998
_diffrn_measured_fraction_theta_full     0.998
_diffrn_reflns_limit_h_min     -22
_diffrn_reflns_limit_h_max     20
_diffrn_reflns_limit_k_min     -17
_diffrn_reflns_limit_k_max     17
_diffrn_reflns_limit_l_min     -29
_diffrn_reflns_limit_l_max     33
_diffrn_standards_number     0
_diffrn_standards_interval_count     .
_diffrn_standards_interval_time     .
_diffrn_standards_decay_%     ?
_refine_special_details
;
Refinement of <i>F</i>^2^ against ALL reflections. The weighted <i>R</i>-factor
wR and goodness of fit <i>S</i> are based on <i>F</i>^2^, conventional
<i>R</i>-factors <i>R</i> are based on <i>F</i>, with <i>F</i> set to zero for
negative <i>F</i>^2^. The threshold expression of <i>F</i>^2^ >
\s(<i>F</i>^2^) is used only for calculating <i>R</i>-factors(gt) etc. and is
not relevant to the choice of reflections for refinement. <i>R</i>-factors
based on <i>F</i>^2^ are statistically about twice as large as those based on
<i>F</i>, and <i>R</i>- factors based on ALL data will be even larger.
;
_reflns_number_total     7004
_reflns_number_gt     3260
_reflns_threshold_expression     I>2\s(I)
_refine_ls_structure_factor_coef     Fsqd
_refine_ls_matrix_type     full
_refine_ls_R_factor_all     0.1512
_refine_ls_R_factor_gt     0.0591
_refine_ls_wR_factor_gt     0.1377
_refine_ls_wR_factor_ref     0.1815
_refine_ls_goodness_of_fit_ref     1.010
_refine_ls_restrained_S_all     1.077
_refine_ls_number_reflns     7004
_refine_ls_number_parameters     449
_refine_ls_number_restraints     94
_refine_ls_hydrogen_treatment     constr
_refine_ls_weighting_scheme     calc
_refine_ls_weighting_details
         'calc w=1/[\s^2^(Fo^2^)+(0.0802P)^2^+0.2786P] where P=(Fo^2^+2Fc^2^)/3'
_atom_sites_solution_hydrogens     geom
_atom_sites_solution_primary     direct
_atom_sites_solution_secondary     difmap
_refine_ls_shift/su_max     0.001
_refine_ls_shift/su_mean     0.000
_refine_diff_density_max     0.670
_refine_diff_density_min     -0.385
_refine_ls_extinction_method     none
_refine_ls_extinction_coef     ?
loop_
    _atom_type_symbol
    _atom_type_description
    _atom_type_scat_dispersion_real
    _atom_type_scat_dispersion_imag
    _atom_type_scat_source
    'C' 'C' 0.0033 0.0016
                         'International Tables Vol C Tables 4.2.6.8 and 6.1.1.4'
    'H' 'H' 0.0000 0.0000
                         'International Tables Vol C Tables 4.2.6.8 and 6.1.1.4'
    'N' 'N' 0.0061 0.0033
                         'International Tables Vol C Tables 4.2.6.8 and 6.1.1.4'
    'O' 'O' 0.0106 0.0060
                         'International Tables Vol C Tables 4.2.6.8 and 6.1.1.4'
    'Cl' 'Cl' 0.1484 0.1585
                         'International Tables Vol C Tables 4.2.6.8 and 6.1.1.4'
    'Cu' 'Cu' 0.3201 1.2651
                         'International Tables Vol C Tables 4.2.6.8 and 6.1.1.4'
_computing_data_collection     'SMART (Bruker, 1998)'
_computing_cell_refinement     'SAINT (Bruker, 1998)'
_computing_data_reduction     'SAINT (Bruker, 1998)'
_computing_structure_solution     'SHELXS97 (Sheldrick, 2008)'
_computing_structure_refinement     'SHELXL97 (Sheldrick, 2008)'
_computing_molecular_graphics     'SHELXTL (Sheldrick, 2008)'
_computing_publication_material     'SHELXTL (Sheldrick, 2008)'
loop_
    _atom_site_type_symbol
    _atom_site_label
    _atom_site_fract_x
    _atom_site_fract_y
    _atom_site_fract_z
    _atom_site_U_iso_or_equiv
    _atom_site_adp_type
    _atom_site_calc_flag
    _atom_site_refinement_flags
    _atom_site_occupancy
    _atom_site_disorder_assembly
    _atom_site_disorder_group
    Cu Cu1 0.20772(3) 0.30739(5) 0.29436(2) 0.0430(2) Uani d . 1 . .
    Cl Cl1 0.35617(10) 0.50449(12) 0.29759(6) 0.0669(5) Uani d . 1 . .
    N N1 0.2829(2) 0.2199(3) 0.32521(16) 0.0443(11) Uani d . 1 . .
    N N2 0.3178(3) 0.3382(3) 0.41567(18) 0.0574(13) Uani d . 1 . .
    H H2A 0.3298 0.3618 0.3849 0.069 Uiso calc R 1 . .
    H H2B 0.2676 0.3497 0.4207 0.069 Uiso calc R 1 . .
    N N3 0.1097(2) 0.3435(3) 0.26267(15) 0.0417(10) Uani d . 1 . .
    N N4 0.1766(2) 0.4031(3) 0.15898(16) 0.0528(12) Uani d . 1 . .
    H H4A 0.1910 0.3676 0.1321 0.063 Uiso calc R 1 . .
    H H4B 0.2056 0.3851 0.1856 0.063 Uiso calc R 1 . .
    O O1 0.2543(2) 0.2985(3) 0.22831(13) 0.0514(10) Uani d . 1 . .
    O O2 0.4443(2) 0.2600(3) 0.10520(15) 0.0643(11) Uani d . 1 . .
    O O3 0.17867(19) 0.3576(2) 0.35993(12) 0.0444(9) Uani d . 1 . .
    O O4 0.0587(2) 0.5763(3) 0.47332(14) 0.0559(10) Uani d . 1 . .
    O O5 0.3648(3) 0.5847(5) 0.3286(3) 0.147(2) Uani d U 1 . .
    O O6 0.3925(4) 0.4248(5) 0.3208(3) 0.159(3) Uani d U 1 . .
    O O7 0.3923(3) 0.5183(5) 0.2529(2) 0.148(2) Uani d U 1 . .
    O O8 0.2780(3) 0.4867(4) 0.2923(3) 0.135(2) Uani d U 1 . .
    Cl Cl2' 0.17958(9) 0.25224(11) 0.03722(6) 0.0601(4) Uani d PD 0.389(15) A 1
    O O9' 0.1570(12) 0.2204(11) 0.0869(4) 0.129(7) Uani d PDU 0.389(15) A 1
    O O10' 0.2039(11) 0.1768(11) 0.0069(7) 0.122(8) Uani d PDU 0.389(15) A 1
    O O11' 0.1144(9) 0.3020(11) 0.0192(8) 0.141(8) Uani d PDU 0.389(15) A 1
    O O12' 0.2391(10) 0.3202(14) 0.0434(8) 0.132(10) Uani d PDU 0.389(15) A 1
    Cl Cl2 0.17958(9) 0.25224(11) 0.03722(6) 0.0601(4) Uani d PD 0.611(15) A 2
    O O9 0.1079(6) 0.2451(11) 0.0606(6) 0.164(6) Uani d PDU 0.611(15) A 2
    O O10 0.2095(8) 0.1581(7) 0.0317(6) 0.145(6) Uani d PDU 0.611(15) A 2
    O O11 0.1749(9) 0.2871(9) -0.0129(3) 0.157(6) Uani d PDU 0.611(15) A 2
    O O12 0.2292(6) 0.3064(10) 0.0667(5) 0.133(6) Uani d PD 0.611(15) A 2
    C C1 0.3633(3) 0.2031(3) 0.2500(2) 0.0433(13) Uani d . 1 . .
    C C2 0.3208(3) 0.2609(4) 0.21648(19) 0.0419(12) Uani d . 1 . .
    C C3 0.3518(3) 0.2759(4) 0.1675(2) 0.0496(14) Uani d . 1 . .
    H H3 0.3243 0.3121 0.1441 0.060 Uiso calc R 1 . .
    C C4 0.4217(3) 0.2383(4) 0.1535(2) 0.0466(13) Uani d . 1 . .
    C C5 0.4627(3) 0.1818(4) 0.1865(2) 0.0510(14) Uani d . 1 . .
    H H5 0.5096 0.1557 0.1769 0.061 Uiso calc R 1 . .
    C C6 0.4335(3) 0.1650(4) 0.2330(2) 0.0510(15) Uani d . 1 . .
    H H6 0.4611 0.1262 0.2550 0.061 Uiso calc R 1 . .
    C C7 0.3393(3) 0.1828(4) 0.3006(2) 0.0447(13) Uani d . 1 . .
    H H7 0.3678 0.1372 0.3180 0.054 Uiso calc R 1 . .
    C C8 0.2723(3) 0.1865(4) 0.3781(2) 0.0536(15) Uani d . 1 . .
    H H8A 0.2791 0.1178 0.3793 0.064 Uiso calc R 1 . .
    H H8B 0.2205 0.2008 0.3890 0.064 Uiso calc R 1 . .
    C C9 0.3286(4) 0.2335(4) 0.4139(2) 0.0597(16) Uani d . 1 . .
    H H9A 0.3220 0.2073 0.4477 0.072 Uiso calc R 1 . .
    H H9B 0.3805 0.2194 0.4029 0.072 Uiso calc R 1 . .
    C C10 0.3603(4) 0.3919(5) 0.4532(3) 0.084(2) Uani d D 1 . .
    H H10 0.3401 0.3683 0.4856 0.101 Uiso calc R 1 . .
    C C11 0.4435(4) 0.3724(7) 0.4567(4) 0.151(4) Uani d DU 1 . .
    H H11A 0.4674 0.3862 0.4247 0.182 Uiso calc R 1 . .
    H H11B 0.4515 0.3065 0.4651 0.182 Uiso calc R 1 . .
    H H11C 0.4657 0.4120 0.4826 0.182 Uiso calc R 1 . .
    C C12 0.3397(4) 0.4960(4) 0.4536(3) 0.085(2) Uani d D 1 . .
    H H12A 0.3656 0.5271 0.4812 0.102 Uiso calc R 1 . .
    H H12B 0.2853 0.5028 0.4578 0.102 Uiso calc R 1 . .
    H H12C 0.3551 0.5247 0.4222 0.102 Uiso calc R 1 . .
    C C13 0.5160(3) 0.2259(5) 0.0871(3) 0.0691(18) Uani d . 1 . .
    H H13A 0.5554 0.2416 0.1111 0.083 Uiso calc R 1 . .
    H H13B 0.5274 0.2552 0.0551 0.083 Uiso calc R 1 . .
    H H13C 0.5136 0.1579 0.0830 0.083 Uiso calc R 1 . .
    C C14 0.0646(3) 0.4398(4) 0.33394(18) 0.0391(12) Uani d . 1 . .
    C C15 0.1234(3) 0.4187(4) 0.36975(19) 0.0397(12) Uani d . 1 . .
    C C16 0.1200(3) 0.4628(4) 0.41700(19) 0.0416(13) Uani d . 1 . .
    H H16 0.1566 0.4472 0.4413 0.050 Uiso calc R 1 . .
    C C17 0.0644(3) 0.5287(4) 0.4289(2) 0.0457(13) Uani d . 1 . .
    C C18 0.0072(3) 0.5516(4) 0.3937(2) 0.0482(14) Uani d . 1 . .
    H H18 -0.0299 0.5971 0.4012 0.058 Uiso calc R 1 . .
    C C19 0.0073(3) 0.5055(4) 0.3478(2) 0.0472(14) Uani d . 1 . .
    H H19 -0.0321 0.5181 0.3250 0.057 Uiso calc R 1 . .
    C C20 0.0594(3) 0.3960(4) 0.28523(19) 0.0438(13) Uani d . 1 . .
    H H20 0.0140 0.4065 0.2675 0.053 Uiso calc R 1 . .
    C C21 0.0873(3) 0.3067(4) 0.2121(2) 0.0573(16) Uani d . 1 . .
    H H21A 0.0345 0.2853 0.2134 0.069 Uiso calc R 1 . .
    H H21B 0.1191 0.2520 0.2039 0.069 Uiso calc R 1 . .
    C C22 0.0957(3) 0.3814(5) 0.1706(2) 0.0640(18) Uani d . 1 . .
    H H22A 0.0706 0.3586 0.1401 0.077 Uiso calc R 1 . .
    H H22B 0.0701 0.4395 0.1812 0.077 Uiso calc R 1 . .
    C C23 0.1938(4) 0.5072(4) 0.1473(2) 0.0620(17) Uani d . 1 . .
    H H23 0.1742 0.5462 0.1753 0.074 Uiso calc R 1 . .
    C C24 0.2780(4) 0.5209(5) 0.1442(3) 0.093(2) Uani d . 1 . .
    H H24A 0.3018 0.4941 0.1738 0.112 Uiso calc R 1 . .
    H H24B 0.2894 0.5878 0.1424 0.112 Uiso calc R 1 . .
    H H24C 0.2973 0.4895 0.1144 0.112 Uiso calc R 1 . .
    C C25 0.1517(4) 0.5364(5) 0.0988(2) 0.082(2) Uani d . 1 . .
    H H25A 0.1738 0.5037 0.0703 0.098 Uiso calc R 1 . .
    H H25B 0.1564 0.6041 0.0940 0.098 Uiso calc R 1 . .
    H H25C 0.0985 0.5198 0.1017 0.098 Uiso calc R 1 . .
    C C26 0.1108(4) 0.5532(4) 0.5135(2) 0.0648(17) Uani d . 1 . .
    H H26A 0.1047 0.4873 0.5226 0.078 Uiso calc R 1 . .
    H H26B 0.1001 0.5927 0.5424 0.078 Uiso calc R 1 . .
    H H26C 0.1624 0.5640 0.5023 0.078 Uiso calc R 1 . .
loop_
    _atom_site_aniso_label
    _atom_site_aniso_U_11
    _atom_site_aniso_U_22
    _atom_site_aniso_U_33
    _atom_site_aniso_U_12
    _atom_site_aniso_U_13
    _atom_site_aniso_U_23
    Cu1 0.0412(4) 0.0492(4) 0.0387(4) 0.0057(3) -0.0002(3) 0.0029(3)
    Cl1 0.0691(11) 0.0669(11) 0.0649(11) -0.0151(9) 0.0239(9) -0.0104(9)
    N1 0.053(3) 0.037(2) 0.043(3) 0.003(2) -0.005(2) 0.005(2)
    N2 0.051(3) 0.063(3) 0.058(3) 0.015(2) -0.012(2) -0.012(2)
    N3 0.039(2) 0.049(3) 0.037(3) -0.001(2) 0.000(2) 0.001(2)
    N4 0.051(3) 0.074(4) 0.034(3) 0.017(3) -0.001(2) 0.006(2)
    O1 0.046(2) 0.064(3) 0.044(2) 0.019(2) 0.0036(18) 0.0074(18)
    O2 0.057(3) 0.074(3) 0.061(3) 0.010(2) 0.015(2) 0.002(2)
    O3 0.041(2) 0.051(2) 0.041(2) 0.0093(18) -0.0017(16) 0.0019(17)
    O4 0.062(3) 0.059(3) 0.046(2) 0.002(2) 0.005(2) -0.0064(19)
    O5 0.115(4) 0.140(5) 0.186(6) -0.023(4) 0.009(4) -0.075(5)
    O6 0.172(6) 0.147(5) 0.159(6) 0.045(5) 0.010(5) 0.046(5)
    O7 0.124(4) 0.236(6) 0.083(4) 0.000(4) 0.044(3) 0.022(4)
    O8 0.081(4) 0.112(4) 0.211(6) -0.031(3) 0.039(4) -0.051(4)
    Cl2' 0.0687(10) 0.0550(10) 0.0566(10) -0.0030(9) -0.0040(8) 0.0000(8)
    O9' 0.144(11) 0.142(10) 0.100(9) 0.017(8) 0.020(8) 0.043(8)
    O10' 0.141(11) 0.119(11) 0.105(10) 0.003(8) 0.013(8) -0.047(8)
    O11' 0.116(11) 0.145(11) 0.161(12) 0.028(8) -0.040(9) 0.030(8)
    O12' 0.128(12) 0.126(12) 0.142(13) -0.047(8) 0.004(9) -0.015(9)
    Cl2 0.0687(10) 0.0550(10) 0.0566(10) -0.0030(9) -0.0040(8) 0.0000(8)
    O9 0.108(8) 0.204(10) 0.179(10) -0.006(7) 0.050(7) -0.008(8)
    O10 0.188(9) 0.102(7) 0.144(9) 0.044(6) -0.028(8) -0.011(6)
    O11 0.179(10) 0.187(10) 0.105(8) -0.003(7) -0.018(7) 0.049(6)
    O12 0.082(7) 0.208(14) 0.109(10) -0.044(7) -0.002(7) -0.089(9)
    C1 0.043(3) 0.039(3) 0.047(3) 0.005(3) -0.006(3) -0.003(3)
    C2 0.038(3) 0.043(3) 0.045(3) 0.005(3) -0.003(2) -0.003(2)
    C3 0.046(3) 0.057(4) 0.046(3) 0.014(3) -0.002(3) -0.002(3)
    C4 0.046(3) 0.050(3) 0.044(3) -0.007(3) 0.005(3) -0.006(3)
    C5 0.039(3) 0.050(4) 0.064(4) 0.007(3) 0.002(3) -0.008(3)
    C6 0.045(3) 0.052(4) 0.056(4) 0.013(3) -0.010(3) -0.004(3)
    C7 0.057(3) 0.035(3) 0.042(3) 0.004(3) -0.011(3) 0.000(2)
    C8 0.072(4) 0.040(3) 0.049(3) 0.008(3) -0.001(3) 0.011(3)
    C9 0.073(4) 0.062(4) 0.045(3) 0.013(3) -0.009(3) 0.007(3)
    C10 0.084(5) 0.103(6) 0.065(5) -0.010(5) -0.020(4) -0.003(4)
    C11 0.112(6) 0.167(8) 0.175(8) 0.016(6) -0.071(6) -0.036(6)
    C12 0.094(5) 0.077(5) 0.084(5) -0.018(4) 0.006(4) -0.024(4)
    C13 0.050(4) 0.077(5) 0.080(5) -0.003(3) 0.021(3) -0.015(4)
    C14 0.038(3) 0.046(3) 0.033(3) 0.002(3) 0.007(2) 0.004(2)
    C15 0.043(3) 0.038(3) 0.038(3) -0.003(2) 0.006(2) 0.009(2)
    C16 0.041(3) 0.050(3) 0.034(3) -0.004(3) -0.002(2) 0.007(2)
    C17 0.053(3) 0.042(3) 0.042(3) -0.005(3) 0.012(3) 0.003(3)
    C18 0.043(3) 0.044(3) 0.058(4) 0.008(3) 0.008(3) 0.001(3)
    C19 0.036(3) 0.054(4) 0.052(4) 0.003(3) 0.006(3) 0.011(3)
    C20 0.032(3) 0.059(4) 0.041(3) -0.004(3) -0.002(2) 0.013(3)
    C21 0.044(3) 0.081(4) 0.047(4) -0.006(3) -0.009(3) -0.006(3)
    C22 0.053(4) 0.105(5) 0.034(3) 0.016(4) -0.010(3) 0.002(3)
    C23 0.078(5) 0.059(4) 0.049(4) 0.017(4) -0.003(3) -0.002(3)
    C24 0.095(6) 0.078(5) 0.107(6) -0.004(4) -0.007(5) 0.019(4)
    C25 0.110(6) 0.079(5) 0.056(4) 0.033(4) -0.004(4) 0.012(4)
    C26 0.081(5) 0.068(4) 0.045(4) 0.004(4) 0.003(3) -0.008(3)
_geom_special_details
;
All esds (except the esd in the dihedral angle between two l.s. planes) are
estimated using the full covariance matrix. The cell esds are taken into
account individually in the estimation of esds in distances, angles and
torsion angles; correlations between esds in cell parameters are only used
when they are defined by crystal symmetry. An approximate (isotropic)
treatment of cell esds is used for estimating esds involving l.s. planes.
;
loop_
    _geom_bond_atom_site_label_1
    _geom_bond_atom_site_label_2
    _geom_bond_site_symmetry_2
    _geom_bond_distance
    _geom_bond_publ_flag
    Cu1 O1 . 1.925(3) y
    Cu1 O3 . 1.933(3) y
    Cu1 N3 . 1.969(4) y
    Cu1 N1 . 1.970(4) y
    Cl1 O7 . 1.349(5) ?
    Cl1 O8 . 1.393(5) ?
    Cl1 O5 . 1.398(6) ?
    Cl1 O6 . 1.422(6) ?
    N1 C7 . 1.287(6) ?
    N1 C8 . 1.481(6) ?
    N2 C10 . 1.447(7) ?
    N2 C9 . 1.480(7) ?
    N2 H2A . 0.90 ?
    N2 H2B . 0.90 ?
    N3 C20 . 1.290(6) ?
    N3 C21 . 1.480(6) ?
    N4 C22 . 1.476(7) ?
    N4 C23 . 1.520(7) ?
    N4 H4A . 0.90 ?
    N4 H4B . 0.90 ?
    O1 C2 . 1.312(6) ?
    O2 C4 . 1.366(6) ?
    O2 C13 . 1.421(6) ?
    O3 C15 . 1.315(6) ?
    O4 C17 . 1.351(6) ?
    O4 C26 . 1.431(6) ?
    Cl2' O10' . 1.391(8) ?
    Cl2' O11' . 1.416(8) ?
    Cl2' O12' . 1.418(9) ?
    Cl2' O9' . 1.437(8) ?
    C1 C2 . 1.409(7) ?
    C1 C6 . 1.410(7) ?
    C1 C7 . 1.427(7) ?
    C2 C3 . 1.416(7) ?
    C3 C4 . 1.379(7) ?
    C3 H3 . 0.93 ?
    C4 C5 . 1.376(7) ?
    C5 C6 . 1.348(7) ?
    C5 H5 . 0.93 ?
    C6 H6 . 0.93 ?
    C7 H7 . 0.93 ?
    C8 C9 . 1.513(8) ?
    C8 H8A . 0.97 ?
    C8 H8B . 0.97 ?
    C9 H9A . 0.97 ?
    C9 H9B . 0.97 ?
    C10 C11 . 1.479(7) ?
    C10 C12 . 1.502(6) ?
    C10 H10 . 0.98 ?
    C11 H11A . 0.96 ?
    C11 H11B . 0.96 ?
    C11 H11C . 0.96 ?
    C12 H12A . 0.96 ?
    C12 H12B . 0.96 ?
    C12 H12C . 0.96 ?
    C13 H13A . 0.96 ?
    C13 H13B . 0.96 ?
    C13 H13C . 0.96 ?
    C14 C19 . 1.407(7) ?
    C14 C15 . 1.424(7) ?
    C14 C20 . 1.426(7) ?
    C15 C16 . 1.391(7) ?
    C16 C17 . 1.375(7) ?
    C16 H16 . 0.93 ?
    C17 C18 . 1.400(7) ?
    C18 C19 . 1.370(7) ?
    C18 H18 . 0.93 ?
    C19 H19 . 0.93 ?
    C20 H20 . 0.93 ?
    C21 C22 . 1.521(8) ?
    C21 H21A . 0.97 ?
    C21 H21B . 0.97 ?
    C22 H22A . 0.97 ?
    C22 H22B . 0.97 ?
    C23 C24 . 1.484(8) ?
    C23 C25 . 1.529(8) ?
    C23 H23 . 0.98 ?
    C24 H24A . 0.96 ?
    C24 H24B . 0.96 ?
    C24 H24C . 0.96 ?
    C25 H25A . 0.96 ?
    C25 H25B . 0.96 ?
    C25 H25C . 0.96 ?
    C26 H26A . 0.96 ?
    C26 H26B . 0.96 ?
    C26 H26C . 0.96 ?
loop_
    _geom_angle_atom_site_label_1
    _geom_angle_atom_site_label_2
    _geom_angle_atom_site_label_3
    _geom_angle_site_symmetry_1
    _geom_angle_site_symmetry_3
    _geom_angle
    _geom_angle_publ_flag
    O1 Cu1 O3 . . 160.46(15) ?
    O1 Cu1 N3 . . 89.97(16) ?
    O3 Cu1 N3 . . 93.31(16) ?
    O1 Cu1 N1 . . 92.98(16) ?
    O3 Cu1 N1 . . 91.84(16) ?
    N3 Cu1 N1 . . 155.90(17) ?
    O7 Cl1 O8 . . 113.3(4) ?
    O7 Cl1 O5 . . 110.2(5) ?
    O8 Cl1 O5 . . 107.9(4) ?
    O7 Cl1 O6 . . 106.2(4) ?
    O8 Cl1 O6 . . 109.8(4) ?
    O5 Cl1 O6 . . 109.4(5) ?
    C7 N1 C8 . . 116.1(4) ?
    C7 N1 Cu1 . . 123.5(4) ?
    C8 N1 Cu1 . . 120.1(3) ?
    C10 N2 C9 . . 118.1(5) ?
    C10 N2 H2A . . 107.8 ?
    C9 N2 H2A . . 107.8 ?
    C10 N2 H2B . . 107.8 ?
    C9 N2 H2B . . 107.8 ?
    H2A N2 H2B . . 107.1 ?
    C20 N3 C21 . . 115.7(4) ?
    C20 N3 Cu1 . . 122.8(3) ?
    C21 N3 Cu1 . . 121.4(3) ?
    C22 N4 C23 . . 115.3(5) ?
    C22 N4 H4A . . 108.4 ?
    C23 N4 H4A . . 108.4 ?
    C22 N4 H4B . . 108.4 ?
    C23 N4 H4B . . 108.4 ?
    H4A N4 H4B . . 107.5 ?
    C2 O1 Cu1 . . 127.9(3) ?
    C4 O2 C13 . . 119.4(5) ?
    C15 O3 Cu1 . . 127.2(3) ?
    C17 O4 C26 . . 118.8(4) ?
    O10' Cl2' O11' . . 115.3(10) ?
    O10' Cl2' O12' . . 110.6(10) ?
    O11' Cl2' O12' . . 107.2(11) ?
    O10' Cl2' O9' . . 111.7(10) ?
    O11' Cl2' O9' . . 103.8(9) ?
    O12' Cl2' O9' . . 107.7(10) ?
    C2 C1 C6 . . 118.4(5) ?
    C2 C1 C7 . . 123.2(5) ?
    C6 C1 C7 . . 118.5(5) ?
    O1 C2 C1 . . 123.1(5) ?
    O1 C2 C3 . . 119.7(5) ?
    C1 C2 C3 . . 117.2(5) ?
    C4 C3 C2 . . 121.6(5) ?
    C4 C3 H3 . . 119.2 ?
    C2 C3 H3 . . 119.2 ?
    O2 C4 C5 . . 124.5(5) ?
    O2 C4 C3 . . 114.7(5) ?
    C5 C4 C3 . . 120.7(5) ?
    C6 C5 C4 . . 118.6(5) ?
    C6 C5 H5 . . 120.7 ?
    C4 C5 H5 . . 120.7 ?
    C5 C6 C1 . . 123.5(5) ?
    C5 C6 H6 . . 118.3 ?
    C1 C6 H6 . . 118.3 ?
    N1 C7 C1 . . 127.8(5) ?
    N1 C7 H7 . . 116.1 ?
    C1 C7 H7 . . 116.1 ?
    N1 C8 C9 . . 111.6(5) ?
    N1 C8 H8A . . 109.3 ?
    C9 C8 H8A . . 109.3 ?
    N1 C8 H8B . . 109.3 ?
    C9 C8 H8B . . 109.3 ?
    H8A C8 H8B . . 108.0 ?
    N2 C9 C8 . . 111.6(4) ?
    N2 C9 H9A . . 109.3 ?
    C8 C9 H9A . . 109.3 ?
    N2 C9 H9B . . 109.3 ?
    C8 C9 H9B . . 109.3 ?
    H9A C9 H9B . . 108.0 ?
    N2 C10 C11 . . 116.8(6) ?
    N2 C10 C12 . . 112.8(5) ?
    C11 C10 C12 . . 114.4(7) ?
    N2 C10 H10 . . 103.6 ?
    C11 C10 H10 . . 103.6 ?
    C12 C10 H10 . . 103.6 ?
    C10 C11 H11A . . 109.5 ?
    C10 C11 H11B . . 109.5 ?
    H11A C11 H11B . . 109.5 ?
    C10 C11 H11C . . 109.5 ?
    H11A C11 H11C . . 109.5 ?
    H11B C11 H11C . . 109.5 ?
    C10 C12 H12A . . 109.5 ?
    C10 C12 H12B . . 109.5 ?
    H12A C12 H12B . . 109.5 ?
    C10 C12 H12C . . 109.5 ?
    H12A C12 H12C . . 109.5 ?
    H12B C12 H12C . . 109.5 ?
    O2 C13 H13A . . 109.5 ?
    O2 C13 H13B . . 109.5 ?
    H13A C13 H13B . . 109.5 ?
    O2 C13 H13C . . 109.5 ?
    H13A C13 H13C . . 109.5 ?
    H13B C13 H13C . . 109.5 ?
    C19 C14 C15 . . 118.4(5) ?
    C19 C14 C20 . . 118.0(5) ?
    C15 C14 C20 . . 123.6(5) ?
    O3 C15 C16 . . 119.7(5) ?
    O3 C15 C14 . . 122.2(5) ?
    C16 C15 C14 . . 118.1(5) ?
    C17 C16 C15 . . 122.1(5) ?
    C17 C16 H16 . . 118.9 ?
    C15 C16 H16 . . 118.9 ?
    O4 C17 C16 . . 125.5(5) ?
    O4 C17 C18 . . 114.1(5) ?
    C16 C17 C18 . . 120.4(5) ?
    C19 C18 C17 . . 118.4(5) ?
    C19 C18 H18 . . 120.8 ?
    C17 C18 H18 . . 120.8 ?
    C18 C19 C14 . . 122.5(5) ?
    C18 C19 H19 . . 118.7 ?
    C14 C19 H19 . . 118.7 ?
    N3 C20 C14 . . 128.1(5) ?
    N3 C20 H20 . . 116.0 ?
    C14 C20 H20 . . 116.0 ?
    N3 C21 C22 . . 112.4(5) ?
    N3 C21 H21A . . 109.1 ?
    C22 C21 H21A . . 109.1 ?
    N3 C21 H21B . . 109.1 ?
    C22 C21 H21B . . 109.1 ?
    H21A C21 H21B . . 107.8 ?
    N4 C22 C21 . . 112.6(4) ?
    N4 C22 H22A . . 109.1 ?
    C21 C22 H22A . . 109.1 ?
    N4 C22 H22B . . 109.1 ?
    C21 C22 H22B . . 109.1 ?
    H22A C22 H22B . . 107.8 ?
    C24 C23 N4 . . 109.2(5) ?
    C24 C23 C25 . . 113.2(6) ?
    N4 C23 C25 . . 109.3(5) ?
    C24 C23 H23 . . 108.3 ?
    N4 C23 H23 . . 108.3 ?
    C25 C23 H23 . . 108.3 ?
    C23 C24 H24A . . 109.5 ?
    C23 C24 H24B . . 109.5 ?
    H24A C24 H24B . . 109.5 ?
    C23 C24 H24C . . 109.5 ?
    H24A C24 H24C . . 109.5 ?
    H24B C24 H24C . . 109.5 ?
    C23 C25 H25A . . 109.5 ?
    C23 C25 H25B . . 109.5 ?
    H25A C25 H25B . . 109.5 ?
    C23 C25 H25C . . 109.5 ?
    H25A C25 H25C . . 109.5 ?
    H25B C25 H25C . . 109.5 ?
    O4 C26 H26A . . 109.5 ?
    O4 C26 H26B . . 109.5 ?
    H26A C26 H26B . . 109.5 ?
    O4 C26 H26C . . 109.5 ?
    H26A C26 H26C . . 109.5 ?
    H26B C26 H26C . . 109.5 ?
loop_
    _geom_hbond_atom_site_label_D
    _geom_hbond_atom_site_label_H
    _geom_hbond_atom_site_label_A
    _geom_hbond_site_symmetry_A
    _geom_hbond_distance_DH
    _geom_hbond_distance_HA
    _geom_hbond_distance_DA
    _geom_hbond_angle_DHA
    N4 H4B O1 . 0.90 1.86 2.705(5) 156
    N4 H4A O12 . 0.90 2.04 2.930(13) 171
    N2 H2B O3 . 0.90 2.23 2.849(5) 125
    N2 H2A O6 . 0.90 2.20 3.070(9) 163
