# Supplementary material for: Bis{2-[2-(isopropyl­ammonio)ethyl­imino­meth­yl]-5-methoxy­phenolato}copper(II) bis­(perchlorate)
Source: Acta Crystallogr Sect E Struct Rep Online. 2010 May 19;66(Pt 6):m669–70. doi: 10.1107/S1600536810017472 (PMC2979578; doi:10.1107/S1600536810017472)
Supplement: Supplementary file 2 [file e-66-0m669-Isup2.hkl]

# 
# h,k,l, Fc-squared, Fo-squared, sigma(Fo-squared) and status flag 
# 
data_I
_shelx_title ' Pbca in Pbca' 
_shelx_refln_list_code          4 
_shelx_F_calc_maximum      451.08 
_exptl_crystal_F_000      3064.00 
_reflns_d_resolution_high  0.7828 
 
loop_ 
 _symmetry_equiv_pos_as_xyz 
 'x, y, z' 
 '-x+1/2, -y, z+1/2' 
 '-x, y+1/2, -z+1/2' 
 'x+1/2, -y+1/2, -z' 
 '-x, -y, -z' 
 'x-1/2, y, -z-1/2' 
 'x, -y-1/2, z-1/2' 
 '-x-1/2, y-1/2, z' 
 
_cell_length_a    17.4415 
_cell_length_b    14.0090 
_cell_length_c    26.3497 
_cell_angle_alpha  90.000 
_cell_angle_beta   90.000 
_cell_angle_gamma  90.000 
 
_shelx_F_squared_multiplier     1.000 
 
loop_ 
 _refln_index_h 
 _refln_index_k 
 _refln_index_l 
 _refln_F_squared_calc 
 _refln_F_squared_meas 
 _refln_F_squared_sigma 
 _refln_observed_status 
   2   0   0   187160.11   194243.61   4224.26 o 
   4   0   0    67314.70    71046.63   2433.78 o 
   6   0   0    18084.62    15619.18    313.11 o 
   8   0   0    23230.47    21476.56    425.50 o 
  10   0   0     2736.37     2721.19    152.59 o 
  12   0   0     3874.36     4384.21    213.96 o 
  14   0   0     4332.13     5182.42    524.74 o 
  16   0   0      983.58     1249.27    379.83 o 
  18   0   0      668.96     1141.69    401.79 o 
  20   0   0       28.19     -125.15    298.60 o 
  22   0   0       95.86      386.42    390.81 o 
   2   1   0    11079.01    11963.97    340.31 o 
   4   1   0    69571.32    74236.71    812.05 o 
   6   1   0     9548.22     7081.23    152.19 o 
   8   1   0    35020.86    31913.28    400.16 o 
  10   1   0     1926.75     2495.17    114.39 o 
  12   1   0    16200.11    16142.59    326.25 o 
  14   1   0     1128.32     1495.37    244.82 o 
  16   1   0     1102.71     1447.58    283.07 o 
  18   1   0      721.20      881.55    271.72 o 
  20   1   0      902.17     1013.83    293.09 o 
  22   1   0       75.94      211.00    260.81 o 
   0   2   0    60824.46    65465.08   1484.20 o 
   2   2   0    96193.50   101279.64   1349.28 o 
   4   2   0    51089.82    49717.94    594.11 o 
   6   2   0      252.36      256.58     47.95 o 
   8   2   0    44802.34    37875.15    463.52 o 
  10   2   0     6302.99     5845.89    153.09 o 
  12   2   0       96.76       34.97     86.09 o 
  14   2   0     1445.72     1357.60    185.31 o 
  16   2   0      562.40      544.77    161.38 o 
  18   2   0      240.11      452.94    229.75 o 
  20   2   0       21.68      200.14    214.98 o 
  22   2   0       57.54      -88.85    225.40 o 
   2   3   0      850.29      949.70     85.63 o 
   4   3   0     3203.71     3256.50     90.81 o 
   6   3   0     7762.46     7465.50    169.03 o 
   8   3   0     2291.82     2533.28    110.84 o 
  10   3   0      371.37      350.63     93.11 o 
  12   3   0     3862.16     4679.18    223.79 o 
  14   3   0        6.30       42.05    108.37 o 
  16   3   0      883.72     1011.09    208.29 o 
  18   3   0      419.86      535.06    243.89 o 
  20   3   0      115.39      268.63    236.94 o 
   0   4   0   203473.27   219556.25   4834.63 o 
   2   4   0    24131.30    26951.14    441.72 o 
   4   4   0      221.24       24.86     78.83 o 
   6   4   0    12658.94    13873.52    373.06 o 
   8   4   0      317.81      199.72     52.36 o 
  10   4   0       23.12      -36.36     80.72 o 
  12   4   0      284.13      359.66    111.74 o 
  14   4   0     1511.55     1488.48    171.18 o 
  16   4   0        1.56      322.80    242.18 o 
  18   4   0      144.43      137.14    167.56 o 
  20   4   0       34.36        4.55    194.12 o 
   2   5   0     2118.76     2859.79    131.20 o 
   4   5   0      299.44      210.66     50.24 o 
   6   5   0     3554.18     3531.09    222.78 o 
   8   5   0     7426.55     5790.40    219.16 o 
  10   5   0       87.65       94.49     72.31 o 
  12   5   0      212.93       85.41    105.63 o 
  14   5   0       32.15      -32.66    113.46 o 
  16   5   0      282.30      173.51    127.71 o 
  18   5   0      701.88      736.97    200.97 o 
  20   5   0      277.75      325.45    249.82 o 
   0   6   0    12155.99    12881.36    489.61 o 
   2   6   0    36847.33    34056.22    575.84 o 
   4   6   0    10140.68    10441.74    251.80 o 
   6   6   0      101.20       83.85     42.27 o 
   8   6   0     3501.21     3276.06    205.42 o 
  10   6   0     1531.07     1471.95    131.22 o 
  12   6   0     2731.56     2119.87    186.56 o 
  14   6   0     3786.08     3923.56    248.83 o 
  16   6   0     2369.99     2626.18    232.13 o 
  18   6   0      114.57       29.23    155.66 o 
  20   6   0      364.67      388.81    210.75 o 
   2   7   0        7.76      -24.19     61.79 o 
   4   7   0      469.47      381.35     75.80 o 
   6   7   0     1257.66     1048.38    164.37 o 
   8   7   0    13325.71    14507.29    590.61 o 
  10   7   0     3735.85     3513.58    203.89 o 
  12   7   0      739.26      756.33    147.99 o 
  14   7   0      495.89      369.79    138.73 o 
  16   7   0     1765.04     1721.50    208.43 o 
  18   7   0     1935.42     2076.77    283.40 o 
  20   7   0      451.96      494.74    220.34 o 
   0   8   0      556.27      865.05    177.84 o 
   2   8   0     2163.67     2272.25    198.17 o 
   4   8   0    11383.86    11109.53    295.97 o 
   6   8   0    13490.90    13704.89    535.72 o 
   8   8   0      523.20      609.61    164.42 o 
  10   8   0     2759.16     2796.11    199.54 o 
  12   8   0     7533.07     7382.19    485.76 o 
  14   8   0     1890.25     1761.03    238.83 o 
  16   8   0      474.38      727.32    205.52 o 
  18   8   0        2.96     -122.88    174.50 o 
   2   9   0      349.64      276.29     89.79 o 
   4   9   0      433.37      282.04     90.57 o 
   6   9   0     7106.82     7992.77    682.82 o 
   8   9   0     7076.75     7091.19    332.06 o 
  10   9   0      416.93      552.38    129.59 o 
  12   9   0      257.91      503.89    162.79 o 
  14   9   0     1084.40     1388.69    222.58 o 
  16   9   0     2522.39     2945.67    464.38 o 
  18   9   0      619.48      533.23    319.23 o 
   0  10   0     7470.12     7486.90    345.59 o 
   2  10   0     9341.63     8994.97    299.42 o 
   4  10   0     1960.57     1481.72    464.36 o 
   6  10   0      127.85      108.54    139.65 o 
   8  10   0     2311.62     2800.22    321.06 o 
  10  10   0       23.26      -91.78    127.35 o 
  12  10   0     4304.36     4499.39    317.53 o 
  14  10   0     4097.23     5033.67    368.64 o 
  16  10   0      977.78      687.89    221.16 o 
  18  10   0      515.83      313.85    223.75 o 
   2  11   0       89.57      -14.00    105.89 o 
   4  11   0       80.69       80.25    145.91 o 
   6  11   0     2276.83     2056.87    254.59 o 
   8  11   0      894.96      712.90    191.85 o 
  10  11   0       89.83       30.40    149.99 o 
  12  11   0        0.18       79.12    150.67 o 
  14  11   0       23.00       94.65    213.67 o 
  16  11   0      274.24      361.26    238.30 o 
   0  12   0     3114.54     3426.62    284.27 o 
   2  12   0       35.94      -91.04    127.23 o 
   4  12   0     1368.23     1622.41    245.90 o 
   6  12   0     1386.52     1635.09    290.98 o 
   8  12   0      767.36      898.96    184.12 o 
  10  12   0      368.07      127.80    152.87 o 
  12  12   0      394.68      365.64    223.95 o 
  14  12   0      284.99      260.00    235.84 o 
  16  12   0      139.75      259.08    360.07 o 
   2  13   0      109.79      361.33    140.98 o 
   4  13   0     1016.88     1125.70    225.05 o 
   6  13   0      344.44      395.44    133.63 o 
   8  13   0       18.60      139.52    144.74 o 
  10  13   0      287.82       -4.21    185.99 o 
  12  13   0        9.26      295.28    212.05 o 
  14  13   0       29.93       -2.13    219.86 o 
   0  14   0      369.90      660.86    324.94 o 
   2  14   0      157.38      124.11    140.45 o 
   4  14   0      198.66      139.27    147.85 o 
   6  14   0        6.83       35.02    168.23 o 
   8  14   0     1181.02     1428.59    331.53 o 
  10  14   0       53.58     -210.89    216.26 o 
  12  14   0        1.43     -149.55    199.26 o 
   2  15   0       52.71      123.86    185.68 o 
   4  15   0      434.64      441.25    206.91 o 
   6  15   0      994.65      623.02    237.12 o 
   8  15   0      637.93      499.41    230.98 o 
  10  15   0       19.02       54.63    268.96 o 
  12  15   0       18.96       21.96    283.23 o 
   0  16   0     2157.10     2206.54    454.48 o 
   2  16   0      670.52      889.20    353.49 o 
   4  16   0      161.75      343.39    218.02 o 
   6  16   0      268.10      345.09    229.75 o 
   8  16   0      245.40      500.25    261.43 o 
   2  17   0      332.09      399.59    331.53 o 
   4  17   0     1238.56     2344.86    537.91 o 
   6  17   0      394.91      656.16    642.20 o 
   1   1   1     2594.43     2641.00     64.85 o 
   2   1   1     2710.50     2267.10     69.13 o 
   3   1   1    29770.42    29564.72    311.01 o 
   4   1   1     5428.56     5814.72     90.79 o 
   5   1   1       69.83       -5.02     30.12 o 
   6   1   1    34475.89    32580.17    331.61 o 
   7   1   1     8119.72     6849.04    118.39 o 
   8   1   1     1904.80     1977.55     77.78 o 
   9   1   1     2794.12     2791.77     70.83 o 
  10   1   1     4908.37     5236.70    102.94 o 
  11   1   1        2.06      -53.37     39.98 o 
  12   1   1     2332.73     2367.34    117.13 o 
  13   1   1      118.43       42.44     59.38 o 
  14   1   1     1143.54      921.64    115.08 o 
  15   1   1      713.42      764.81    145.43 o 
  16   1   1        1.32      -98.07    127.76 o 
  17   1   1      940.72     1305.64    197.94 o 
  18   1   1      144.98        7.50    132.50 o 
  19   1   1      180.45      243.50    225.63 o 
  20   1   1      908.93      664.76    290.28 o 
  21   1   1      132.38      230.92    190.46 o 
  22   1   1       16.80      264.92    223.95 o 
   0   2   1    89451.22    91559.41   1610.45 o 
   1   2   1     4429.11     4561.56    124.93 o 
   2   2   1    23305.22    23830.49    330.21 o 
   3   2   1      118.09       38.13     30.48 o 
   4   2   1     1143.78     1457.19     57.96 o 
   5   2   1     3302.30     3243.14     64.90 o 
   6   2   1     5675.67     6428.25    104.85 o 
   7   2   1     3618.59     2913.08     79.77 o 
   8   2   1     7225.68     7496.87    127.07 o 
   9   2   1      693.03      734.44     56.84 o 
  10   2   1    12550.02    12852.96    167.92 o 
  11   2   1      919.59      961.62     67.36 o 
  12   2   1     1407.87     1463.50     89.51 o 
  13   2   1      634.91      776.55    102.13 o 
  14   2   1       81.40      150.52     84.06 o 
  15   2   1       79.78        0.24     89.12 o 
  16   2   1       64.61      128.38     92.03 o 
  17   2   1       41.38     -130.47    124.51 o 
  18   2   1       59.32      294.73    153.47 o 
  19   2   1        8.20       89.95    154.41 o 
  20   2   1       91.14      193.28    170.46 o 
  21   2   1       13.19       50.73    165.26 o 
  22   2   1      148.31      -34.47    165.32 o 
   1   3   1    12296.79    11924.86    173.73 o 
   2   3   1   160905.36   166403.34   1540.86 o 
   3   3   1    43181.41    43251.93    509.22 o 
   4   3   1    24352.46    24270.04    294.49 o 
   5   3   1     8443.17     9296.55    144.65 o 
   6   3   1    10156.59    10778.97    139.86 o 
   7   3   1      111.17       17.64     33.28 o 
   8   3   1    19605.77    20436.63    242.78 o 
   9   3   1       78.64      197.69     43.01 o 
  10   3   1     7014.62     6482.83    129.43 o 
  11   3   1      641.20      677.78     81.02 o 
  12   3   1     1697.81     1571.80    104.27 o 
  13   3   1        5.13       -2.68     67.54 o 
  14   3   1      185.52      218.95     78.72 o 
  15   3   1        3.97      -79.12     87.42 o 
  16   3   1     1505.44     1635.12    151.06 o 
  17   3   1      894.02      893.10    136.60 o 
  18   3   1     3198.47     3289.83    393.59 o 
  19   3   1       92.16       58.56    142.00 o 
  20   3   1      252.78       79.20    160.83 o 
  21   3   1        2.43      288.11    171.13 o 
   0   4   1    18187.58    17329.98    376.19 o 
   1   4   1     1153.88     1298.26     69.55 o 
   2   4   1    45171.03    44993.52    582.59 o 
   3   4   1      517.30      685.74     49.26 o 
   4   4   1    10076.20    10273.46    190.10 o 
   5   4   1     1160.10     1190.69     59.19 o 
   6   4   1       27.61       28.09     33.84 o 
   7   4   1     5281.41     5038.27     94.59 o 
   8   4   1      501.67      447.81     55.06 o 
   9   4   1     5065.52     4930.35    122.89 o 
  10   4   1    10673.73     9882.86    209.38 o 
  11   4   1      527.96      546.18     73.34 o 
  12   4   1     1486.68     1369.23    104.80 o 
  13   4   1      237.75      113.60     73.25 o 
  14   4   1     1010.10     1020.26    108.02 o 
  15   4   1        6.29       -8.62     77.92 o 
  16   4   1      555.00      573.65    131.15 o 
  17   4   1        6.60       93.41    106.88 o 
  18   4   1      167.01       28.39    110.49 o 
  19   4   1       36.19      204.46    155.05 o 
  20   4   1     1030.06     1263.27    228.93 o 
  21   4   1       59.50      165.18    177.57 o 
   1   5   1       65.73      104.16     40.14 o 
   2   5   1     1102.16     1449.80     84.11 o 
   3   5   1     1483.20     1766.16     69.71 o 
   4   5   1     6074.60     7128.05    130.26 o 
   5   5   1     1981.78     1842.00     99.45 o 
   6   5   1    18950.11    16327.86    236.38 o 
   7   5   1     1069.70      996.47     70.02 o 
   8   5   1    15730.31    14959.39    246.89 o 
   9   5   1     1599.22     1634.08    107.28 o 
  10   5   1     2485.63     3080.01    147.12 o 
  11   5   1       10.53      -91.64     61.09 o 
  12   5   1      828.33     1007.76    102.77 o 
  13   5   1        5.96       11.70     77.68 o 
  14   5   1      929.34     1099.55    115.78 o 
  15   5   1       45.95       71.89     84.05 o 
  16   5   1     2397.96     2691.73    171.64 o 
  17   5   1       70.77      -38.92    106.79 o 
  18   5   1     1696.19     1738.19    178.60 o 
  19   5   1      241.75      126.95    124.59 o 
  20   5   1      553.67      598.88    195.80 o 
  21   5   1       19.06      175.42    183.64 o 
   0   6   1      138.38      113.23     70.63 o 
   1   6   1     3602.24     3355.71    103.64 o 
   2   6   1    11716.96    11696.56    197.69 o 
   3   6   1      829.75      897.30     62.47 o 
   4   6   1     7131.34     6667.54    137.34 o 
   5   6   1      243.28      379.57     86.41 o 
   6   6   1     4769.98     4151.55    120.38 o 
   7   6   1      914.52      639.75     91.46 o 
   8   6   1      841.59      720.30     81.94 o 
   9   6   1      698.70      777.58     98.01 o 
  10   6   1     2805.01     2856.86    132.48 o 
  11   6   1     1098.42     1007.60    102.70 o 
  12   6   1     3092.14     3381.33    145.23 o 
  13   6   1      563.02      525.53    101.66 o 
  14   6   1      782.15      778.39    113.49 o 
  15   6   1      107.55       57.93     86.45 o 
  16   6   1       21.53       49.37     92.03 o 
  17   6   1       21.42        7.60    101.77 o 
  18   6   1      292.52      302.64    128.04 o 
  19   6   1      115.65      162.25    130.89 o 
  20   6   1      268.00      357.13    192.50 o 
   1   7   1     5108.67     5382.60    137.46 o 
   2   7   1     7773.29     7182.48    158.55 o 
   3   7   1     3270.77     3929.43    174.94 o 
   4   7   1     9089.05     8627.04    170.38 o 
   5   7   1        5.12       49.75     50.15 o 
   6   7   1     4264.39     4648.08    146.23 o 
   7   7   1      341.52      521.49     91.06 o 
   8   7   1     1553.35     1620.51    119.32 o 
   9   7   1      247.49      109.49     90.55 o 
  10   7   1     2422.58     2053.24    141.65 o 
  11   7   1     1310.55     1112.82    116.51 o 
  12   7   1     2374.09     2347.60    139.65 o 
  13   7   1        0.85     -103.93     74.72 o 
  14   7   1      346.37      404.28    105.18 o 
  15   7   1      279.91      472.51    107.62 o 
  16   7   1     1544.76     1728.00    151.24 o 
  17   7   1       10.61        1.31     97.18 o 
  18   7   1      494.20      456.24    138.86 o 
  19   7   1      112.42       32.27    125.59 o 
  20   7   1       24.85       85.08    140.74 o 
   0   8   1     5654.61     5447.68    282.67 o 
   1   8   1     8403.18     8808.14    189.62 o 
   2   8   1       11.20       82.19     57.95 o 
   3   8   1      532.09      596.36     67.49 o 
   4   8   1      479.77      584.18     64.70 o 
   5   8   1      300.36      459.27     72.62 o 
   6   8   1        5.45       37.96     79.84 o 
   7   8   1     1634.81     1528.36    131.21 o 
   8   8   1      561.01      759.87    104.98 o 
   9   8   1       68.94      -12.44     88.05 o 
  10   8   1      520.76      292.87     95.08 o 
  11   8   1        5.38      -31.31     88.87 o 
  12   8   1       78.32      168.75     89.13 o 
  13   8   1      243.44      175.68    111.94 o 
  14   8   1      123.34      102.93    105.46 o 
  15   8   1      149.15      106.30    111.11 o 
  16   8   1       74.32       14.44    101.11 o 
  17   8   1       29.89      -37.59    113.05 o 
  18   8   1       30.11      -15.46    125.89 o 
  19   8   1       34.43       50.07    150.38 o 
   1   9   1     1975.72     2075.78    153.17 o 
   2   9   1     4714.28     4901.99    151.25 o 
   3   9   1      560.42      551.18    117.34 o 
   4   9   1        2.03       -5.60     62.34 o 
   5   9   1      101.09      142.17     89.73 o 
   6   9   1      703.94      650.10    117.66 o 
   7   9   1      250.22      141.56     83.62 o 
   8   9   1     1393.02     1478.39    167.08 o 
   9   9   1       67.85       32.95     92.25 o 
  10   9   1      490.65      325.09    102.13 o 
  11   9   1        3.37      -11.88     88.66 o 
  12   9   1     1313.60     1698.09    153.70 o 
  13   9   1       44.39       67.13    103.71 o 
  14   9   1       27.08      -58.22    100.30 o 
  15   9   1       15.37      -35.77    108.56 o 
  16   9   1       18.00      -39.20    119.28 o 
  17   9   1        7.16       82.16    127.96 o 
  18   9   1       40.22       30.78    132.53 o 
  19   9   1        0.03      -52.80    175.36 o 
   0  10   1     2322.15     2888.90    167.23 o 
   1  10   1      238.07       78.73     64.97 o 
   2  10   1     1330.85     1200.42     98.84 o 
   3  10   1       30.56       80.58     72.30 o 
   4  10   1      153.07      110.03     87.38 o 
   5  10   1        1.17      101.45     95.35 o 
   6  10   1      136.41       98.54     87.53 o 
   7  10   1      435.13      524.10    101.53 o 
   8  10   1        4.25       11.55     91.43 o 
   9  10   1       88.54      -24.56     98.39 o 
  10  10   1     1653.30     1768.94    151.16 o 
  11  10   1       61.84       30.46     82.41 o 
  12  10   1      555.08      658.72    127.57 o 
  13  10   1        1.84      -32.84    102.73 o 
  14  10   1      871.41     1043.72    233.85 o 
  15  10   1        8.94      -93.94    114.44 o 
  16  10   1       62.36      -34.84    123.38 o 
  17  10   1        0.67       -0.60    134.90 o 
  18  10   1        3.73       81.10    148.56 o 
   1  11   1      304.49      318.75     74.75 o 
   2  11   1       79.05      175.92     73.37 o 
   3  11   1      561.53      521.38    119.69 o 
   4  11   1      567.75      474.60    121.04 o 
   5  11   1       72.15       52.06     82.62 o 
   6  11   1     4632.74     4725.67    221.74 o 
   7  11   1      510.25      624.26    123.56 o 
   8  11   1      491.95      665.49    127.98 o 
   9  11   1      225.23      226.51    100.27 o 
  10  11   1       69.80       43.80     87.77 o 
  11  11   1        6.33       12.61    100.08 o 
  12  11   1      155.79      151.25    114.43 o 
  13  11   1       60.78       27.91    108.56 o 
  14  11   1      138.16       31.96    125.05 o 
  15  11   1        4.02       -8.86    131.61 o 
  16  11   1       41.28       13.30    185.56 o 
  17  11   1       43.33      145.10    201.26 o 
   0  12   1      453.78      447.86    195.21 o 
   1  12   1      313.04      323.18     72.12 o 
   2  12   1     1586.03     1724.28    166.50 o 
   3  12   1       24.65       66.70     80.75 o 
   4  12   1     2327.28     2336.63    171.64 o 
   5  12   1        3.60      178.38     98.38 o 
   6  12   1      697.99      528.62    119.06 o 
   7  12   1       97.73      116.24    100.31 o 
   8  12   1      236.47      224.13    106.21 o 
   9  12   1       31.49      139.52     93.68 o 
  10  12   1     2582.78     2516.77    231.46 o 
  11  12   1      579.48      424.90    166.10 o 
  12  12   1      953.48     1085.32    177.25 o 
  13  12   1      153.86       33.13    122.51 o 
  14  12   1      807.31      828.13    170.40 o 
  15  12   1       36.03      -81.71    153.79 o 
  16  12   1       45.72     -279.00    391.91 o 
   1  13   1       12.92       10.35     72.05 o 
   2  13   1     2692.37     2873.33    149.95 o 
   3  13   1      257.07      307.92     99.59 o 
   4  13   1     2563.20     2761.75    191.16 o 
   5  13   1      235.27      341.74    119.30 o 
   6  13   1      851.60      932.84    160.84 o 
   7  13   1       76.37      140.84    109.54 o 
   8  13   1       18.71       86.85    100.13 o 
   9  13   1      166.48      164.98    115.02 o 
  10  13   1      403.89      515.23    147.10 o 
  11  13   1        6.84      -31.84    124.88 o 
  12  13   1      226.75      355.38    165.22 o 
  13  13   1        1.47       61.74    140.96 o 
  14  13   1       60.20      113.25    156.72 o 
  15  13   1       36.95     -124.71    236.02 o 
   0  14   1     1611.08     1856.21    234.25 o 
   1  14   1       53.25       40.20    100.80 o 
   2  14   1      829.29      976.17    120.35 o 
   3  14   1        3.14       22.53    118.42 o 
   4  14   1      822.68     1122.99    176.43 o 
   5  14   1        5.81       40.74    125.26 o 
   6  14   1      415.27      327.97    133.70 o 
   7  14   1      429.81      402.07    118.72 o 
   8  14   1      736.32      834.29    170.23 o 
   9  14   1       48.51     -113.97    117.63 o 
  10  14   1      417.58      747.96    174.73 o 
  11  14   1       17.74       57.91    144.83 o 
  12  14   1      163.40      157.74    216.98 o 
  13  14   1       32.50       55.14    216.12 o 
   1  15   1        9.22      143.79    142.14 o 
   2  15   1       20.14      -40.81    145.76 o 
   3  15   1        0.86       21.03     93.01 o 
   4  15   1      885.28      848.95    163.39 o 
   5  15   1      189.52      135.77    130.16 o 
   6  15   1      893.53      751.90    197.75 o 
   7  15   1       38.00       61.26    137.33 o 
   8  15   1      199.85      304.76    155.62 o 
   9  15   1        9.95      211.53    148.53 o 
  10  15   1       20.79      152.61    152.43 o 
  11  15   1       49.19     -185.07    139.38 o 
  12  15   1      209.79       98.60    236.64 o 
   0  16   1      153.61       83.75    179.31 o 
   1  16   1      127.55       79.95    154.69 o 
   2  16   1       76.47      251.06    177.22 o 
   3  16   1       58.97      233.68    180.31 o 
   4  16   1      190.53      312.89    135.75 o 
   5  16   1       92.91      241.95    172.71 o 
   6  16   1       41.72      128.29    139.56 o 
   7  16   1       27.43       87.40    149.89 o 
   8  16   1       28.16       53.97    157.16 o 
   9  16   1        2.45      157.40    158.27 o 
   1  17   1       23.11      136.52    215.38 o 
   2  17   1      172.67      249.76    225.05 o 
   3  17   1       46.30      226.93    224.33 o 
   4  17   1      153.35      248.48    244.10 o 
   5  17   1       12.81       61.40    345.80 o 
   6  17   1      149.58       31.09    223.10 o 
   0   0   2   114653.55   118672.35   2614.91 o 
   1   0   2    44511.88    43083.52    998.98 o 
   2   0   2    15735.77    16165.10    659.77 o 
   3   0   2      233.89      297.20     63.98 o 
   4   0   2       11.81      -10.43     39.75 o 
   5   0   2     4584.00     4195.19    165.37 o 
   6   0   2    16001.22    14587.47    238.64 o 
   7   0   2      375.25      404.44     50.04 o 
   8   0   2     3612.91     3547.56    110.79 o 
   9   0   2     2439.65     2293.52     97.05 o 
  10   0   2     3113.95     2952.78    115.17 o 
  11   0   2     7393.78     7736.14    185.90 o 
  12   0   2     7929.26     7551.61    216.39 o 
  13   0   2     7360.24     7806.82    259.16 o 
  14   0   2     9371.21    10189.58    308.54 o 
  15   0   2     1424.75     1655.06    277.09 o 
  16   0   2     2087.63     2455.46    323.93 o 
  17   0   2      211.12      123.98    206.27 o 
  18   0   2      474.72      462.28    235.96 o 
  19   0   2     1061.08      707.36    264.14 o 
  20   0   2      870.76      742.42    626.83 o 
  21   0   2      565.11      665.38    274.78 o 
  22   0   2      367.30      267.72    269.09 o 
   1   1   2     4370.55     4412.71     94.10 o 
   2   1   2      631.58      816.10     35.82 o 
   3   1   2    20383.06    21011.88    198.81 o 
   4   1   2    12993.01    14925.69    163.11 o 
   5   1   2      100.19       82.89     29.64 o 
   6   1   2     4027.72     4610.47    106.49 o 
   7   1   2      554.88      568.23     44.39 o 
   8   1   2    17336.40    18420.56    199.61 o 
   9   1   2      153.03      228.28     38.49 o 
  10   1   2     1370.36     1280.17     59.40 o 
  11   1   2     2071.80     1914.16     77.20 o 
  12   1   2        9.26      -65.91     49.17 o 
  13   1   2      450.48      380.36     75.58 o 
  14   1   2     2528.33     2844.77    188.75 o 
  15   1   2     3045.80     3254.40    176.51 o 
  16   1   2     1964.73     2025.12    314.05 o 
  17   1   2      903.75     1322.45    267.57 o 
  18   1   2     2678.26     2913.41    256.80 o 
  19   1   2      270.43      153.16    147.68 o 
  20   1   2     1204.60     1067.42    206.70 o 
  21   1   2      129.47      269.33    173.51 o 
  22   1   2        1.15      184.38    180.90 o 
   0   2   2       53.54      105.13     49.74 o 
   1   2   2     1366.94     2176.03     53.39 o 
   2   2   2       80.35      175.17     28.99 o 
   3   2   2   131875.69   133884.64   1277.73 o 
   4   2   2     3353.40     3609.34     80.98 o 
   5   2   2       76.80       53.43     28.68 o 
   6   2   2    11138.27    10843.88    147.43 o 
   7   2   2     3526.29     3616.64     76.65 o 
   8   2   2      839.66      907.59     53.39 o 
   9   2   2     8775.12     8481.34    142.04 o 
  10   2   2      838.53      754.15     55.95 o 
  11   2   2     9183.03     8970.50    160.22 o 
  12   2   2     3483.39     3367.25    118.95 o 
  13   2   2        5.44       43.02     67.41 o 
  14   2   2     1735.82     1678.74    143.13 o 
  15   2   2      606.20      669.09    118.74 o 
  16   2   2      365.96      268.63    106.11 o 
  17   2   2      675.02      658.44    253.34 o 
  18   2   2       29.70      241.17    163.84 o 
  19   2   2       59.23      -46.10    147.99 o 
  20   2   2      209.74      501.53    173.02 o 
  21   2   2       11.68      188.16    178.29 o 
  22   2   2      544.15      894.22    225.02 o 
   1   3   2     9636.19     9645.19    145.06 o 
   2   3   2   111531.14   111951.34   1350.26 o 
   3   3   2    32050.44    31826.58    309.42 o 
   4   3   2       36.36      -19.21     38.83 o 
   5   3   2     3224.59     2927.03     83.82 o 
   6   3   2       43.35       43.78     38.13 o 
   7   3   2     6490.28     6536.09    115.00 o 
   8   3   2    10927.74    11274.45    152.42 o 
   9   3   2       11.83       27.03     39.88 o 
  10   3   2     4788.16     4883.58    115.16 o 
  11   3   2       54.94      112.19     56.45 o 
  12   3   2       66.48       98.24     59.32 o 
  13   3   2      189.66       99.34     72.01 o 
  14   3   2       78.31       -9.19     87.59 o 
  15   3   2      327.00      236.31     99.70 o 
  16   3   2     1430.29     1164.53    153.63 o 
  17   3   2      707.02      762.42    133.36 o 
  18   3   2     1539.60     1622.68    236.73 o 
  19   3   2      182.43      268.99    159.22 o 
  20   3   2       55.21        2.00    148.88 o 
  21   3   2       45.10      123.86    176.53 o 
   0   4   2       69.79       -4.51     59.64 o 
   1   4   2    10468.62    10974.01    161.88 o 
   2   4   2     7717.30     6986.83    116.23 o 
   3   4   2     1277.83     1173.27     51.12 o 
   4   4   2     3563.18     3352.55     92.33 o 
   5   4   2      234.58      255.47     45.09 o 
   6   4   2      599.62      754.02     68.67 o 
   7   4   2     2111.84     1989.98     94.39 o 
   8   4   2     4810.92     4054.89     99.68 o 
   9   4   2     1486.69     1373.92     79.76 o 
  10   4   2      904.60      882.01     91.50 o 
  11   4   2     1157.01     1127.30     95.92 o 
  12   4   2     1336.44     1285.37    104.38 o 
  13   4   2       83.06      -59.51     71.43 o 
  14   4   2     3558.77     3965.66    165.74 o 
  15   4   2     2194.48     2096.29    137.49 o 
  16   4   2      438.88      518.14    122.76 o 
  17   4   2       32.07       -9.11    109.81 o 
  18   4   2      709.79      845.61    145.75 o 
  19   4   2        0.17     -101.75    124.42 o 
  20   4   2      164.12      173.33    167.55 o 
  21   4   2      134.32      161.25    170.84 o 
   1   5   2     2636.46     2654.01     97.37 o 
   2   5   2     5383.11     5679.16    121.95 o 
   3   5   2      131.03       89.08     46.28 o 
   4   5   2    22186.79    21889.84    279.47 o 
   5   5   2    11149.98    12495.45    213.96 o 
   6   5   2       66.24        7.47     40.44 o 
   7   5   2      247.09      229.23     48.96 o 
   8   5   2      751.05      913.34     65.17 o 
   9   5   2      633.12      617.32     85.81 o 
  10   5   2      199.18       91.96     69.32 o 
  11   5   2     1331.99     1295.66    104.22 o 
  12   5   2     4618.97     4790.89    171.09 o 
  13   5   2      139.09       99.11     73.44 o 
  14   5   2        0.80      -12.64     75.62 o 
  15   5   2       88.99      118.56     84.54 o 
  16   5   2       35.13     -101.30     90.67 o 
  17   5   2       31.10       93.29    106.84 o 
  18   5   2       20.11       99.60    116.36 o 
  19   5   2       38.96      124.96    129.94 o 
  20   5   2       15.57      102.53    168.76 o 
  21   5   2        0.61      127.85    172.67 o 
   0   6   2    60984.05    58084.33   1058.02 o 
   1   6   2    15123.95    14567.13    226.23 o 
   2   6   2     1070.71     1051.99     65.53 o 
   3   6   2     1872.69     2232.20    104.18 o 
   4   6   2      417.85      228.88     41.23 o 
   5   6   2     3451.95     3288.86     85.30 o 
   6   6   2      984.65      897.06     69.00 o 
   7   6   2     5126.84     5332.31    134.94 o 
   8   6   2      394.55      410.60     80.02 o 
   9   6   2     1927.87     2059.05    127.24 o 
  10   6   2      161.67      225.35     86.48 o 
  11   6   2      421.22      294.05     81.89 o 
  12   6   2      768.92      740.63    100.71 o 
  13   6   2      179.29       41.88     74.04 o 
  14   6   2      484.51      427.67     96.14 o 
  15   6   2       48.48       28.68     85.72 o 
  16   6   2      156.37      114.89     95.71 o 
  17   6   2        9.12       71.57    104.61 o 
  18   6   2        0.36       10.14    150.88 o 
  19   6   2        0.70      -74.50    118.54 o 
  20   6   2       90.07       75.15    138.08 o 
   1   7   2        5.25       -1.42     43.32 o 
   2   7   2     3920.12     3167.95    109.93 o 
   3   7   2    12474.18    12601.50    217.73 o 
   4   7   2    13466.24    12470.20    235.12 o 
   5   7   2     1543.74     1402.65     68.69 o 
   6   7   2     3879.21     4075.78    118.55 o 
   7   7   2        9.01       25.90     65.86 o 
   8   7   2     3645.01     3685.29    174.72 o 
   9   7   2       82.33       52.95     82.89 o 
  10   7   2      339.28      538.69    101.37 o 
  11   7   2       16.64       93.63     77.35 o 
  12   7   2     2746.07     3175.88    167.34 o 
  13   7   2     1546.69     1667.28    156.51 o 
  14   7   2       75.82       37.00     93.58 o 
  15   7   2       21.10      201.96    102.09 o 
  16   7   2      484.09      456.81    112.93 o 
  17   7   2      359.24      335.67    113.94 o 
  18   7   2      261.31      297.84    132.49 o 
  19   7   2      110.28      355.18    144.16 o 
  20   7   2      116.63      -67.40    134.88 o 
   0   8   2    11681.62    11498.66    312.52 o 
   1   8   2     9851.90     9950.23    184.03 o 
   2   8   2     7815.77     7902.29    190.98 o 
   3   8   2      281.92      344.11     67.26 o 
   4   8   2     2329.73     2066.94     87.64 o 
   5   8   2     1178.10     1177.11     83.50 o 
   6   8   2      271.62      147.56     89.22 o 
   7   8   2      198.11      266.72     89.00 o 
   8   8   2     5454.47     5860.84    262.24 o 
   9   8   2     5966.55     5595.17    317.39 o 
  10   8   2     2251.45     2774.13    282.90 o 
  11   8   2     1224.66     1431.34    139.04 o 
  12   8   2      852.91      994.50    131.24 o 
  13   8   2      736.70      640.46    112.95 o 
  14   8   2       79.42       40.07     98.73 o 
  15   8   2        4.96       62.87    102.14 o 
  16   8   2      116.54      146.47    110.50 o 
  17   8   2        3.62      -76.53    105.58 o 
  18   8   2       13.06     -145.27    118.88 o 
  19   8   2       58.46      186.16    159.44 o 
   1   9   2       20.63      -17.65     47.23 o 
   2   9   2     3019.57     3148.77    117.06 o 
   3   9   2      400.24      337.04     59.77 o 
   4   9   2     8172.43     8237.44    278.10 o 
   5   9   2     2601.94     2629.67    133.77 o 
   6   9   2    12945.00    13112.30    321.42 o 
   7   9   2     1022.71      798.12    119.04 o 
   8   9   2     3853.01     3640.25    282.35 o 
   9   9   2     1276.27     1297.39    146.58 o 
  10   9   2      169.03      176.51    104.90 o 
  11   9   2      163.69       84.60     90.69 o 
  12   9   2      932.04      857.67    128.34 o 
  13   9   2      260.63      389.63    108.86 o 
  14   9   2     1058.41      967.30    150.98 o 
  15   9   2      480.32      610.64    134.84 o 
  16   9   2      550.03      604.29    147.47 o 
  17   9   2      152.33      152.41    129.89 o 
  18   9   2       78.33      105.89    160.66 o 
  19   9   2      134.56      173.79    206.32 o 
   0  10   2    32281.66    33940.96    591.29 o 
   1  10   2     3164.30     3725.09    145.11 o 
   2  10   2     9212.68    10157.71    214.71 o 
   3  10   2      248.32      207.78     73.89 o 
   4  10   2      264.31      195.02     76.03 o 
   5  10   2        8.61      -39.71     79.51 o 
   6  10   2     1568.92     1932.32    150.66 o 
   7  10   2       24.36       57.86     89.81 o 
   8  10   2      344.66      438.82    138.29 o 
   9  10   2       32.34     -109.36     92.33 o 
  10  10   2      344.29      252.49    115.23 o 
  11  10   2      135.69      163.03    104.98 o 
  12  10   2      982.88     1338.98    153.11 o 
  13  10   2     1596.18     1773.23    170.73 o 
  14  10   2      596.51      839.17    147.51 o 
  15  10   2      629.16      640.37    158.32 o 
  16  10   2        2.57       40.54    134.65 o 
  17  10   2        7.92      -73.18    137.55 o 
  18  10   2       99.04      -46.23    152.04 o 
   1  11   2      152.46      152.67     61.16 o 
   2  11   2     1723.25     2566.04    130.58 o 
   3  11   2     1356.21     1640.23    129.16 o 
   4  11   2     3533.78     4404.56    183.07 o 
   5  11   2     1877.14     2104.07    158.77 o 
   6  11   2     3543.45     3901.04    271.64 o 
   7  11   2       45.31      -81.21    133.05 o 
   8  11   2      153.64     -103.00    106.94 o 
   9  11   2       10.11     -117.68     97.23 o 
  10  11   2     1015.40     1128.58    138.99 o 
  11  11   2      102.00      -44.88    103.78 o 
  12  11   2       71.98        8.44    100.82 o 
  13  11   2      289.28      168.95    127.68 o 
  14  11   2       27.98       85.62    129.35 o 
  15  11   2       38.88       42.96    138.42 o 
  16  11   2      220.21      178.49    140.36 o 
  17  11   2      157.68      -45.20    168.44 o 
   0  12   2      485.41      719.81    148.61 o 
   1  12   2      158.83      141.30     71.19 o 
   2  12   2     2091.28     2569.58    154.16 o 
   3  12   2      302.64      438.70     97.69 o 
   4  12   2      995.60     1066.28    138.03 o 
   5  12   2      776.35      915.92    135.88 o 
   6  12   2       54.44      -86.53     94.89 o 
   7  12   2      707.25      731.86    156.66 o 
   8  12   2     1178.60     1415.38    185.81 o 
   9  12   2     1626.10     1592.81    192.97 o 
  10  12   2      239.26      323.61    120.76 o 
  11  12   2      170.31      164.68    115.68 o 
  12  12   2        3.17       13.88    117.09 o 
  13  12   2        9.52      -72.11    116.99 o 
  14  12   2       23.73       -7.53    129.09 o 
  15  12   2       50.41       88.22    138.84 o 
  16  12   2        3.72     -122.99    189.15 o 
   1  13   2        1.76      -58.49     72.57 o 
   2  13   2      140.56       83.84     80.01 o 
   3  13   2      612.94      741.12    129.52 o 
   4  13   2      168.00      211.79    127.51 o 
   5  13   2      270.93      270.01    122.81 o 
   6  13   2      493.40      575.92    201.11 o 
   7  13   2        2.10      -11.74    111.09 o 
   8  13   2        1.18     -168.86    112.57 o 
   9  13   2      228.02      301.22    125.31 o 
  10  13   2      388.81      106.53    111.70 o 
  11  13   2      173.79      271.45    134.37 o 
  12  13   2      482.68      632.54    161.91 o 
  13  13   2       10.89     -185.22    123.48 o 
  14  13   2       10.63        7.43    159.96 o 
  15  13   2        5.80      -81.44    228.76 o 
   0  14   2      385.02      582.53    218.46 o 
   1  14   2      261.80      448.68    131.44 o 
   2  14   2      163.16      362.51    101.54 o 
   3  14   2      223.59      203.56    126.90 o 
   4  14   2      433.24       91.09    121.86 o 
   5  14   2      117.78      127.08    190.14 o 
   6  14   2      194.49        9.03    124.16 o 
   7  14   2      241.71      272.99    137.80 o 
   8  14   2      262.80      357.84    135.28 o 
   9  14   2        2.42       14.12    113.31 o 
  10  14   2        7.13      141.25    139.38 o 
  11  14   2       12.26      130.73    148.07 o 
  12  14   2       28.56       49.04    196.16 o 
  13  14   2      103.27      205.27    235.90 o 
   1  15   2        4.73       75.16    134.73 o 
   2  15   2      132.32      269.63    173.78 o 
   3  15   2      101.41      245.65    125.10 o 
   4  15   2        5.64      119.60    134.38 o 
   5  15   2       16.98       85.56    132.38 o 
   6  15   2      121.41       86.63    136.24 o 
   7  15   2      891.34     1062.03    164.57 o 
   8  15   2      890.97      978.90    339.40 o 
   9  15   2       21.69      182.86    145.57 o 
  10  15   2      461.09      634.70    184.22 o 
  11  15   2       76.31       90.74    158.84 o 
  12  15   2       63.89      -77.68    221.75 o 
   0  16   2      346.08      114.07    420.45 o 
   1  16   2       79.74      145.85    182.59 o 
   2  16   2       87.53     -249.23    166.16 o 
   3  16   2      124.83      228.41    204.77 o 
   4  16   2       61.90      228.85    129.50 o 
   5  16   2        1.30      -22.27    216.44 o 
   6  16   2        0.04       61.83    146.39 o 
   7  16   2        5.85      -15.77    135.75 o 
   8  16   2        2.12      257.75    161.38 o 
   9  16   2       42.97      144.77    162.18 o 
   1  17   2        6.10      117.16    412.77 o 
   2  17   2        4.66      220.50    225.10 o 
   3  17   2       62.81       68.84    214.68 o 
   4  17   2       18.57      -87.11    158.42 o 
   5  17   2      194.04      214.98    167.88 o 
   6  17   2      221.32      400.82    167.74 o 
   1   1   3     6524.63     6791.01    120.32 o 
   2   1   3     9909.15    11133.30    148.55 o 
   3   1   3    17262.56    16409.92    181.52 o 
   4   1   3       40.51      250.08     33.20 o 
   5   1   3    27525.31    26798.30    240.67 o 
   6   1   3    11340.94    11074.75    150.17 o 
   7   1   3     1383.09     1393.86     55.73 o 
   8   1   3      447.15      374.30     58.04 o 
   9   1   3      844.57     1108.18     57.93 o 
  10   1   3      740.02      797.67     47.93 o 
  11   1   3       64.36      114.22     44.61 o 
  12   1   3      474.44      373.70     65.75 o 
  13   1   3       86.27       85.42     67.74 o 
  14   1   3      154.95      -27.04     84.46 o 
  15   1   3      351.07      343.05    106.21 o 
  16   1   3       26.90      -19.90    107.63 o 
  17   1   3      285.58      133.04    139.61 o 
  18   1   3      491.63      342.81    156.18 o 
  19   1   3      239.76      401.15    164.54 o 
  20   1   3       30.81      148.46    156.05 o 
  21   1   3      185.46      399.61    178.12 o 
  22   1   3       15.72      243.65    181.81 o 
   0   2   3     3880.23     3811.50    182.23 o 
   1   2   3     1924.61     2173.74     59.42 o 
   2   2   3     1017.43     1005.13     53.63 o 
   3   2   3     1069.88      827.88     44.92 o 
   4   2   3    21102.71    23354.45    221.69 o 
   5   2   3     8950.36     9038.44    127.86 o 
   6   2   3     5572.18     5723.95    104.50 o 
   7   2   3      944.89     1170.46     57.62 o 
   8   2   3       13.06      -45.34     32.39 o 
   9   2   3     4097.76     4355.52    104.13 o 
  10   2   3     5146.97     5331.39    119.56 o 
  11   2   3     3217.96     3202.45    101.41 o 
  12   2   3      656.46      584.78     72.21 o 
  13   2   3     3528.72     3294.08    127.20 o 
  14   2   3     1176.51     1410.47    120.23 o 
  15   2   3      236.32      265.72    124.22 o 
  16   2   3      320.44      336.62    106.49 o 
  17   2   3        1.32       52.32    113.51 o 
  18   2   3       65.00      161.06    145.61 o 
  19   2   3      112.90       74.28    147.99 o 
  20   2   3      448.55      533.49    182.87 o 
  21   2   3      148.52      390.55    182.88 o 
  22   2   3      252.20      378.06    182.44 o 
   1   3   3     6013.76     6663.21     95.44 o 
   2   3   3   151492.23   150804.97   1215.49 o 
   3   3   3   116351.03   121855.20   1086.05 o 
   4   3   3       25.95       12.21     36.12 o 
   5   3   3     9604.06     9656.88    154.39 o 
   6   3   3     2500.71     2261.28     83.20 o 
   7   3   3     2985.32     3272.69    104.76 o 
   8   3   3      930.84      955.06     52.52 o 
   9   3   3     1379.84     1410.43     78.62 o 
  10   3   3     2156.68     2416.75    104.88 o 
  11   3   3     4181.13     4299.31    150.55 o 
  12   3   3       93.55      178.09     68.52 o 
  13   3   3       66.34       63.57     70.53 o 
  14   3   3     1886.36     1902.32    124.34 o 
  15   3   3      967.86     1035.41    118.44 o 
  16   3   3     2704.88     2549.96    174.52 o 
  17   3   3      871.52      962.00    143.63 o 
  18   3   3      595.51      594.25    148.78 o 
  19   3   3      387.41      350.58    166.11 o 
  20   3   3      604.00      705.75    193.34 o 
  21   3   3       83.58      156.69    179.86 o 
   0   4   3     6934.03     7146.46    188.68 o 
   1   4   3      144.17      222.38     38.53 o 
   2   4   3    28342.62    29543.76    301.18 o 
   3   4   3    13933.29    14651.81    181.33 o 
   4   4   3       32.03       38.12     28.11 o 
   5   4   3     3204.10     3762.10    109.67 o 
   6   4   3     2352.81     2542.92    107.46 o 
   7   4   3     6223.64     6594.64    143.36 o 
   8   4   3     2354.68     2810.39    102.03 o 
   9   4   3     1841.82     1550.31     86.71 o 
  10   4   3     9415.25     9022.42    188.16 o 
  11   4   3     6566.01     6512.21    194.21 o 
  12   4   3     3206.16     3270.62    141.58 o 
  13   4   3      376.68      445.37     87.27 o 
  14   4   3       29.93       67.52     74.23 o 
  15   4   3      526.97      414.79    106.31 o 
  16   4   3      615.67      509.89    119.85 o 
  17   4   3       15.79     -117.44     96.99 o 
  18   4   3       91.33      159.98    117.68 o 
  19   4   3      289.16      150.89    133.52 o 
  20   4   3       68.70      305.17    169.44 o 
  21   4   3       25.81      276.69    176.11 o 
   1   5   3     2747.94     2614.95     77.13 o 
   2   5   3      997.52     1302.38     57.90 o 
   3   5   3    19774.40    18373.54    221.18 o 
   4   5   3     4606.24     4791.82    123.44 o 
   5   5   3    23533.68    22898.39    322.97 o 
   6   5   3     7982.33     7112.15    183.79 o 
   7   5   3     6933.07     6257.00    146.71 o 
   8   5   3     2230.15     2208.44     99.00 o 
   9   5   3     5348.64     5530.59    269.29 o 
  10   5   3      104.75      118.03     78.07 o 
  11   5   3      337.05      235.70     80.28 o 
  12   5   3     1327.91     1497.80    113.79 o 
  13   5   3        7.56      -21.31     73.09 o 
  14   5   3      910.33      860.21    101.67 o 
  15   5   3       32.60       21.51     93.98 o 
  16   5   3     1303.86     1487.34    144.77 o 
  17   5   3      178.82      335.68    125.52 o 
  18   5   3      816.73      506.57    137.83 o 
  19   5   3     1249.33     1487.68    233.85 o 
  20   5   3      217.27      263.66    178.42 o 
  21   5   3      163.34      292.42    178.84 o 
   0   6   3    33163.33    33293.82    912.43 o 
   1   6   3    10296.41     9111.05    156.79 o 
   2   6   3     8013.99     8250.85    144.32 o 
   3   6   3      163.78      228.81     42.73 o 
   4   6   3    12653.66    11998.11    175.44 o 
   5   6   3     1485.40     1380.29     70.16 o 
   6   6   3      547.63      423.36     52.37 o 
   7   6   3       75.30       27.19     44.98 o 
   8   6   3     3078.02     2849.57    140.18 o 
   9   6   3     4665.62     4360.08    174.03 o 
  10   6   3     2320.91     2244.17    169.58 o 
  11   6   3     3676.03     4028.86    181.25 o 
  12   6   3       28.75       13.92     78.83 o 
  13   6   3     2061.74     2125.27    137.16 o 
  14   6   3      728.53      727.81    106.89 o 
  15   6   3      113.76       63.85     87.50 o 
  16   6   3       17.50      -11.29     91.31 o 
  17   6   3        9.38       22.22     98.14 o 
  18   6   3       53.69      -27.83    113.95 o 
  19   6   3       30.54       39.61    124.12 o 
  20   6   3       53.68      235.82    154.27 o 
   1   7   3       50.78       91.32     42.52 o 
   2   7   3     1013.13      758.40     58.84 o 
   3   7   3    10343.85    10053.69    188.46 o 
   4   7   3     1985.68     1873.48     77.21 o 
   5   7   3     4964.10     4693.53    109.57 o 
   6   7   3      672.53      912.72     69.86 o 
   7   7   3     1220.05     1149.35    112.66 o 
   8   7   3       46.76       68.85     79.15 o 
   9   7   3      990.11      946.76    136.32 o 
  10   7   3     1309.20     1325.95    125.39 o 
  11   7   3     2488.40     3123.58    174.25 o 
  12   7   3      306.47      144.20     98.46 o 
  13   7   3       58.73       44.67     89.47 o 
  14   7   3      108.49       -8.85    122.16 o 
  15   7   3      940.81     1052.81    135.36 o 
  16   7   3     1653.83     1941.72    166.29 o 
  17   7   3      970.32      956.95    144.53 o 
  18   7   3      585.35      613.54    165.89 o 
  19   7   3      156.01       25.81    139.85 o 
  20   7   3        2.42      -22.37    153.07 o 
   0   8   3     3497.81     3649.57    161.31 o 
   1   8   3     2156.42     2346.44     95.08 o 
   2   8   3      754.04      669.94     62.89 o 
   3   8   3      680.20      895.52     67.44 o 
   4   8   3      280.52      340.50     51.84 o 
   5   8   3      159.38      198.32     90.10 o 
   6   8   3      342.26      365.98     87.02 o 
   7   8   3        1.19      -20.66     78.14 o 
   8   8   3     1778.33     1829.03    144.04 o 
   9   8   3      128.53      136.28     92.10 o 
  10   8   3       10.62      -79.61     92.59 o 
  11   8   3       19.99       11.97     99.63 o 
  12   8   3      268.75       77.38    108.87 o 
  13   8   3      148.83        8.17     89.65 o 
  14   8   3      188.32      258.33     93.15 o 
  15   8   3        5.69      170.71    105.17 o 
  16   8   3       41.68       23.26    104.03 o 
  17   8   3      102.40      -29.04    105.40 o 
  18   8   3       25.98       30.22    144.99 o 
  19   8   3        6.25     -130.30    150.69 o 
   1   9   3      111.32       40.49     48.63 o 
   2   9   3     1287.24     1307.54     82.59 o 
   3   9   3      687.56      951.18     82.67 o 
   4   9   3     1868.03     2511.63    114.64 o 
   5   9   3      247.71      312.66     76.41 o 
   6   9   3       88.72       53.55     77.92 o 
   7   9   3       81.66       98.29     88.48 o 
   8   9   3      101.69      103.01     91.33 o 
   9   9   3        0.41      -58.57    113.66 o 
  10   9   3      360.58      395.18    114.77 o 
  11   9   3        0.63        2.03    106.90 o 
  12   9   3       32.07        3.21     95.08 o 
  13   9   3      130.06      174.76    112.10 o 
  14   9   3        1.35      -45.72     93.85 o 
  15   9   3        3.14       52.69    116.18 o 
  16   9   3       17.79     -255.02    170.01 o 
  17   9   3       17.41      -32.16    134.52 o 
  18   9   3       10.78       87.23    144.90 o 
  19   9   3       42.11       40.13    174.77 o 
   0  10   3        3.93      -54.36     68.65 o 
   1  10   3     1420.63     1669.43    121.47 o 
   2  10   3      351.47      269.45     63.94 o 
   3  10   3      613.33      637.54     83.59 o 
   4  10   3       28.40      -28.00     65.97 o 
   5  10   3      362.14      328.95     96.40 o 
   6  10   3      295.28      202.43     97.70 o 
   7  10   3        7.12      -13.71     90.01 o 
   8  10   3       92.16       -6.56     93.78 o 
   9  10   3       98.17      -39.16     92.38 o 
  10  10   3      147.49      163.88    112.46 o 
  11  10   3      209.04      110.22    110.94 o 
  12  10   3      561.14      457.15    131.10 o 
  13  10   3      735.02      694.69    168.05 o 
  14  10   3       71.21      136.44    108.54 o 
  15  10   3       85.49       21.89    121.25 o 
  16  10   3      192.34      116.94    142.52 o 
  17  10   3      125.43      197.17    147.24 o 
  18  10   3       10.01     -107.39    166.90 o 
   1  11   3      294.30      211.44     65.77 o 
   2  11   3      748.87      842.83    106.65 o 
   3  11   3      108.55      122.12     80.62 o 
   4  11   3     1356.49     1184.57    118.20 o 
   5  11   3      192.00      190.77    100.96 o 
   6  11   3     1418.06     1590.86    152.95 o 
   7  11   3     1183.62     1637.77    268.07 o 
   8  11   3       99.97      -19.36    104.89 o 
   9  11   3     1913.70     2163.56    207.88 o 
  10  11   3      420.77      344.90    137.76 o 
  11  11   3        3.65       57.87    126.16 o 
  12  11   3      160.14       33.46    116.24 o 
  13  11   3       10.94        3.85    107.26 o 
  14  11   3       73.89      229.11    169.35 o 
  15  11   3       54.96      102.64    136.03 o 
  16  11   3       25.43        2.55    140.33 o 
  17  11   3       59.33       96.59    192.31 o 
   0  12   3     1283.13     1197.47    130.92 o 
   1  12   3      496.08      505.74     81.45 o 
   2  12   3     1668.42     1747.55    142.05 o 
   3  12   3     2425.56     2635.89    183.78 o 
   4  12   3     1351.48     1784.37    181.34 o 
   5  12   3      926.01     1151.56    162.36 o 
   6  12   3     1061.14      989.47    165.07 o 
   7  12   3       65.36       96.68    119.85 o 
   8  12   3     1012.44     1255.17    181.64 o 
   9  12   3      129.20       68.16    129.93 o 
  10  12   3      348.33      235.95    143.81 o 
  11  12   3     2078.02     2605.49    236.18 o 
  12  12   3      575.55      640.76    154.58 o 
  13  12   3     1308.50     1207.81    164.71 o 
  14  12   3      393.72      517.56    154.21 o 
  15  12   3      231.76      150.98    182.94 o 
  16  12   3        2.06      -88.47    194.00 o 
   1  13   3       90.55       95.65     83.81 o 
   2  13   3      789.80      748.79    116.13 o 
   3  13   3      813.69      885.34    155.22 o 
   4  13   3     1691.62     1949.02    193.32 o 
   5  13   3      596.70      906.67    158.91 o 
   6  13   3      348.60      209.32    132.16 o 
   7  13   3     1139.50     1178.11    226.27 o 
   8  13   3       18.33       15.69    130.22 o 
   9  13   3      226.80      166.09    141.99 o 
  10  13   3        5.19      -60.71    115.64 o 
  11  13   3      351.55      268.84    135.37 o 
  12  13   3        8.82       40.61    113.31 o 
  13  13   3        8.03      101.54    139.53 o 
  14  13   3       91.36      -26.89    136.82 o 
  15  13   3      479.39      329.48    214.79 o 
   0  14   3      693.11     1064.89    580.73 o 
   1  14   3      711.47      927.68    164.76 o 
   2  14   3      659.81      628.08    123.86 o 
   3  14   3      432.12      670.38    177.55 o 
   4  14   3      543.71      394.48    145.62 o 
   5  14   3       30.80      -42.95    128.65 o 
   6  14   3        0.81        1.87    123.66 o 
   7  14   3      393.95      528.78    161.46 o 
   8  14   3      142.55      162.26    141.50 o 
   9  14   3      126.91      245.03    137.69 o 
  10  14   3      151.95      -26.30    131.37 o 
  11  14   3      264.28      248.38    129.02 o 
  12  14   3       49.62      429.51    172.27 o 
  13  14   3      184.98     -159.25    199.92 o 
   1  15   3       13.33       10.36    134.20 o 
   2  15   3      109.21       30.98    156.62 o 
   3  15   3        2.70       43.55    118.62 o 
   4  15   3      472.94      452.33    154.32 o 
   5  15   3      344.22      631.24    165.72 o 
   6  15   3       30.64      217.35    145.55 o 
   7  15   3      527.80      688.35    212.96 o 
   8  15   3       72.00      -36.94    125.85 o 
   9  15   3      104.55      169.29    136.45 o 
  10  15   3        1.04      102.61    149.06 o 
  11  15   3       45.68      128.57    159.96 o 
   0  16   3       20.45     -118.95    201.23 o 
   1  16   3      277.21      611.39    210.61 o 
   2  16   3       56.98       23.45    172.54 o 
   3  16   3      155.19       20.43    177.67 o 
   4  16   3      127.97       91.61    153.71 o 
   5  16   3       24.72       51.27    159.42 o 
   6  16   3      204.95      202.27    177.32 o 
   7  16   3       55.42       23.10    124.73 o 
   8  16   3      126.23      321.53    285.85 o 
   9  16   3       70.97      152.35    159.01 o 
   1  17   3        1.53      223.98    248.30 o 
   2  17   3       16.74      117.08    234.38 o 
   3  17   3       38.17      135.70    241.65 o 
   4  17   3      180.04      -74.14    182.85 o 
   5  17   3       43.51       25.87    159.07 o 
   6  17   3        6.35      137.78    160.46 o 
   0   0   4    14173.03    16427.20    478.63 o 
   1   0   4    85438.98    93006.20   2120.91 o 
   2   0   4    11351.62    12520.95    240.53 o 
   3   0   4    47033.38    47908.09    614.39 o 
   4   0   4    12394.08    15016.61    382.57 o 
   5   0   4     9750.76    10219.22    191.55 o 
   6   0   4    15974.88    16820.32    325.99 o 
   7   0   4     3150.64     3172.67    111.10 o 
   8   0   4       71.85       53.16     47.47 o 
   9   0   4     2572.36     2153.84    113.07 o 
  10   0   4        9.47      -24.22     51.38 o 
  11   0   4    12059.75    11586.87    261.67 o 
  12   0   4     2124.36     2320.34    136.74 o 
  13   0   4    15538.40    15033.04    370.14 o 
  14   0   4       31.99      -41.13    133.14 o 
  15   0   4     2996.53     3759.81    470.13 o 
  16   0   4      194.97      413.78    213.39 o 
  17   0   4      538.17      674.40    247.62 o 
  18   0   4      153.47      254.24    214.74 o 
  19   0   4        4.67      -56.42    209.68 o 
  20   0   4      491.99      274.00    249.92 o 
  21   0   4      776.99      740.77    286.33 o 
  22   0   4      292.59      671.39    290.66 o 
   1   1   4    49979.62    50433.84    551.56 o 
   2   1   4    13636.05    14337.78    188.28 o 
   3   1   4    92613.96    94931.34    853.53 o 
   4   1   4    13471.42    13701.54    154.42 o 
   5   1   4    53283.19    50036.60    400.95 o 
   6   1   4    15786.43    14701.13    176.32 o 
   7   1   4    18185.58    15179.76    198.73 o 
   8   1   4    11354.19    10873.74    149.83 o 
   9   1   4      520.85      541.35     44.79 o 
  10   1   4       21.91        8.06     38.55 o 
  11   1   4       48.30       86.80     45.48 o 
  12   1   4      275.65      204.02     53.31 o 
  13   1   4     1892.77     2059.13    113.81 o 
  14   1   4      107.16      221.38     83.70 o 
  15   1   4     1631.66     1758.42    169.45 o 
  16   1   4      107.80      -14.24    104.43 o 
  17   1   4      103.10      -47.04    122.78 o 
  18   1   4      911.05     1026.28    190.20 o 
  19   1   4      131.31        1.54    145.78 o 
  20   1   4      223.17      372.16    168.54 o 
  21   1   4       89.56       78.60    169.85 o 
  22   1   4        5.14       55.76    177.41 o 
   0   2   4    34993.12    39090.42    864.37 o 
   1   2   4    18435.94    19590.33    240.67 o 
   2   2   4    25179.04    25569.22    299.30 o 
   3   2   4    45485.37    45211.75    416.05 o 
   4   2   4     4038.52     3721.13    108.83 o 
   5   2   4     3643.48     3426.09     75.83 o 
   6   2   4     6436.25     6033.41    105.54 o 
   7   2   4     4605.40     3978.40     95.07 o 
   8   2   4       71.04       32.78     38.96 o 
   9   2   4    22570.46    20178.14    225.91 o 
  10   2   4     7884.13     7434.73    131.79 o 
  11   2   4     7858.45     7938.09    153.29 o 
  12   2   4       85.83       68.78     59.19 o 
  13   2   4     2252.49     2386.06    127.12 o 
  14   2   4       25.82      -23.79     66.86 o 
  15   2   4      228.64      146.16     96.36 o 
  16   2   4     1023.70      898.24    126.77 o 
  17   2   4      583.58      420.97    135.86 o 
  18   2   4       53.22      -52.18    182.22 o 
  19   2   4      212.41       68.70    148.37 o 
  20   2   4        4.72      -17.83    202.18 o 
  21   2   4      192.98       25.63    165.52 o 
   1   3   4        4.08       50.79     34.02 o 
   2   3   4    66356.91    67341.11    587.52 o 
   3   3   4    90298.99    87737.16    751.26 o 
   4   3   4     1377.67     1220.01     75.07 o 
   5   3   4     7447.29     8321.08    134.13 o 
   6   3   4     6134.74     6205.62    111.14 o 
   7   3   4      495.49      455.03     43.90 o 
   8   3   4     1338.30     1610.75     67.84 o 
   9   3   4     1969.04     2143.21     77.36 o 
  10   3   4     1642.28     1703.23     85.09 o 
  11   3   4     6082.08     7089.28    199.97 o 
  12   3   4        0.42      -52.26     69.71 o 
  13   3   4     1911.58     2144.96    123.51 o 
  14   3   4      990.44      925.69    112.80 o 
  15   3   4      628.45      574.53    104.55 o 
  16   3   4       86.21       22.27     96.85 o 
  17   3   4      233.73       48.12    107.24 o 
  18   3   4        5.00      223.23    134.00 o 
  19   3   4       48.30      151.96    153.66 o 
  20   3   4        7.05      180.42    155.62 o 
  21   3   4       15.55      207.18    175.12 o 
   0   4   4       94.93      -10.32     39.10 o 
   1   4   4    11667.18    11565.49    155.60 o 
   2   4   4    35906.04    37805.21    364.79 o 
   3   4   4      317.38      392.70     33.98 o 
   4   4   4     8677.58     7092.28    136.73 o 
   5   4   4      889.78      632.44     57.71 o 
   6   4   4     9606.98     8941.10    171.71 o 
   7   4   4      480.68      260.90     55.58 o 
   8   4   4       19.14       37.01     47.30 o 
   9   4   4       54.28      104.30     54.17 o 
  10   4   4      258.99      213.51     54.60 o 
  11   4   4       24.49       29.08     66.83 o 
  12   4   4      539.94      556.41     92.26 o 
  13   4   4      355.05      532.82     90.87 o 
  14   4   4     2787.31     2883.96    147.48 o 
  15   4   4       91.21      -21.79     77.35 o 
  16   4   4        0.26       -5.26     86.99 o 
  17   4   4       12.91        0.09    103.07 o 
  18   4   4      252.13      167.59    120.39 o 
  19   4   4      178.34      289.17    148.41 o 
  20   4   4      107.58       71.60    155.49 o 
  21   4   4       24.00      267.61    177.58 o 
   1   5   4       33.17        5.03     33.15 o 
   2   5   4     1012.69      953.08     80.87 o 
   3   5   4      524.70      418.90     43.13 o 
   4   5   4       20.16        4.42     32.09 o 
   5   5   4     1921.75     1853.30     84.36 o 
   6   5   4     1361.44     1716.28     84.58 o 
   7   5   4     2676.54     2982.40    110.30 o 
   8   5   4     4380.76     4365.70    135.48 o 
   9   5   4    10331.59    10673.75    215.00 o 
  10   5   4     6855.35     8054.68    212.47 o 
  11   5   4     3240.34     2940.47    147.44 o 
  12   5   4        4.02       39.00     77.37 o 
  13   5   4      661.59      579.30     98.24 o 
  14   5   4      411.83      619.94    102.29 o 
  15   5   4       26.13       83.55     75.89 o 
  16   5   4       22.62        0.00     93.56 o 
  17   5   4      128.54      -82.11    104.54 o 
  18   5   4       33.15       97.20    119.17 o 
  19   5   4      112.69      290.22    146.94 o 
  20   5   4       53.73        1.47    142.38 o 
  21   5   4       58.15      137.73    182.77 o 
   0   6   4    11891.28    11066.64    282.45 o 
   1   6   4     6339.64     6629.70    130.76 o 
   2   6   4      176.36      172.82     42.79 o 
   3   6   4     6360.04     6046.73    122.69 o 
   4   6   4     3676.22     3456.11     93.33 o 
   5   6   4     1605.94     1726.72     67.40 o 
   6   6   4     5011.85     5739.69    128.46 o 
   7   6   4       75.46      125.49     49.00 o 
   8   6   4     2796.15     2363.26    129.33 o 
   9   6   4      786.93      785.38    101.45 o 
  10   6   4      143.18       26.25     78.13 o 
  11   6   4      767.13      873.92    117.15 o 
  12   6   4     1096.36      940.00    124.04 o 
  13   6   4     1421.22     1764.12    153.57 o 
  14   6   4     1620.19     1631.22    128.97 o 
  15   6   4     3731.24     3802.62    179.71 o 
  16   6   4      413.71      602.53    114.35 o 
  17   6   4       50.39       61.26    103.53 o 
  18   6   4        3.56      -52.31    115.18 o 
  19   6   4       70.04      159.19    126.76 o 
  20   6   4       32.07      233.48    158.25 o 
   1   7   4       22.62       38.80     42.09 o 
   2   7   4      426.86      326.53     49.93 o 
   3   7   4     1083.14     1001.04     65.13 o 
   4   7   4     4556.13     4429.37    113.48 o 
   5   7   4     7318.14     7746.79    156.11 o 
   6   7   4      276.68      374.77     62.01 o 
   7   7   4    12034.44    11643.74    287.31 o 
   8   7   4     1391.83     1466.37    129.33 o 
   9   7   4     4894.56     5088.83    192.07 o 
  10   7   4     1642.15     1439.74    132.46 o 
  11   7   4     1386.63     1644.65    152.19 o 
  12   7   4      624.82      297.77    103.61 o 
  13   7   4       73.85        7.39     96.55 o 
  14   7   4        7.11      -47.34     84.82 o 
  15   7   4      718.76      570.77    119.00 o 
  16   7   4      270.51      289.61    128.19 o 
  17   7   4     1095.96     1233.69    167.02 o 
  18   7   4      276.37      275.59    138.36 o 
  19   7   4      665.53      503.25    170.23 o 
  20   7   4       22.32      106.80    178.26 o 
   0   8   4     5283.03     6546.83    210.84 o 
   1   8   4     4302.92     4742.53    126.74 o 
   2   8   4      219.09      241.08     52.77 o 
   3   8   4     4524.62     4350.89    124.89 o 
   4   8   4     1460.19     1259.68     88.90 o 
   5   8   4      664.45      616.00     67.18 o 
   6   8   4     1671.77     1955.31    135.66 o 
   7   8   4       64.38      -43.38     97.54 o 
   8   8   4      816.60      576.19    108.18 o 
   9   8   4     4961.95     5483.70    306.42 o 
  10   8   4      541.01      546.28    121.19 o 
  11   8   4     2535.56     2913.87    192.43 o 
  12   8   4      366.87      390.81    113.50 o 
  13   8   4     1336.65     1261.04    147.06 o 
  14   8   4      373.05      226.98    107.22 o 
  15   8   4     1171.47     1154.83    139.73 o 
  16   8   4       63.34       96.47    109.35 o 
  17   8   4      347.64      300.06    129.74 o 
  18   8   4       21.37       82.20    144.98 o 
  19   8   4        3.55     -134.08    162.16 o 
   1   9   4       55.70       43.35     50.97 o 
   2   9   4     1792.01     2005.52     95.95 o 
   3   9   4      290.89      416.62     62.43 o 
   4   9   4     1700.23     1846.81    103.94 o 
   5   9   4     2072.29     2068.22    124.38 o 
   6   9   4     2715.62     2402.79    154.08 o 
   7   9   4     5060.52     5127.89    214.82 o 
   8   9   4     2938.06     2868.70    177.52 o 
   9   9   4     7890.68     8495.80    435.72 o 
  10   9   4      420.76      467.36    118.15 o 
  11   9   4     4870.27     4801.59    245.47 o 
  12   9   4      111.54      -29.00    107.31 o 
  13   9   4      389.69      452.87    126.73 o 
  14   9   4        2.60       14.46    133.84 o 
  15   9   4     1327.31     1495.26    201.78 o 
  16   9   4      158.13      -32.73    123.25 o 
  17   9   4      937.83     1089.45    183.84 o 
  18   9   4      243.39      148.32    187.16 o 
  19   9   4      584.35      852.93    263.06 o 
   0  10   4     3352.08     3103.12    155.97 o 
   1  10   4     3191.51     3293.70    124.52 o 
   2  10   4       74.91       95.85     56.93 o 
   3  10   4      761.30      694.89     85.93 o 
   4  10   4      109.16      107.35     73.34 o 
   5  10   4        2.52      -56.25     81.84 o 
   6  10   4       47.68      105.14     89.74 o 
   7  10   4       16.62       36.19     98.25 o 
   8  10   4        1.62       52.69    107.07 o 
   9  10   4        7.76       31.54    117.17 o 
  10  10   4      543.55      543.79    142.02 o 
  11  10   4     1296.89     1198.46    179.64 o 
  12  10   4       35.34      -42.45    125.61 o 
  13  10   4     3201.26     3239.70    285.52 o 
  14  10   4      995.73     1115.77    173.48 o 
  15  10   4     1341.83     1317.03    169.14 o 
  16  10   4       10.91      -84.49    128.21 o 
  17  10   4        1.74      -12.79    144.12 o 
  18  10   4       66.48       30.70    172.35 o 
   1  11   4      295.13      390.08     70.65 o 
   2  11   4       14.90       71.46     70.80 o 
   3  11   4       98.11       63.87     78.53 o 
   4  11   4       93.79      101.98    103.48 o 
   5  11   4       59.53       53.73    103.37 o 
   6  11   4      493.95      539.20    136.67 o 
   7  11   4      251.35      104.90    169.86 o 
   8  11   4      183.11      112.17    119.58 o 
   9  11   4      445.03      295.55    132.78 o 
  10  11   4        0.95      -75.58    116.03 o 
  11  11   4      979.82     1062.85    182.31 o 
  12  11   4      177.95      125.04    133.52 o 
  13  11   4        1.29      -56.53    116.18 o 
  14  11   4      167.47      114.20    112.36 o 
  15  11   4      562.93      639.52    160.89 o 
  16  11   4      162.98      307.73    157.59 o 
  17  11   4      707.32     1147.36    266.14 o 
   0  12   4      109.84      275.74    100.10 o 
   1  12   4      151.00      276.12     80.21 o 
   2  12   4       14.12      -22.67     88.54 o 
   3  12   4      764.60      761.27    175.59 o 
   4  12   4       49.42      120.67    113.50 o 
   5  12   4      805.58     1514.66    177.59 o 
   6  12   4      212.21      129.81    115.51 o 
   7  12   4      359.14      474.13    139.56 o 
   8  12   4      238.92      319.29    135.09 o 
   9  12   4     1263.58     1399.92    191.24 o 
  10  12   4       29.00       13.36    126.70 o 
  11  12   4      168.13      217.56    172.02 o 
  12  12   4      120.52       74.73    129.84 o 
  13  12   4       67.63      154.20    138.01 o 
  14  12   4        9.00        5.88    119.69 o 
  15  12   4        5.65     -100.15    135.00 o 
  16  12   4        6.60      135.77    199.58 o 
   1  13   4      282.24      356.62    102.99 o 
   2  13   4      663.49      690.55    119.82 o 
   3  13   4      398.21      305.29    195.85 o 
   4  13   4       19.64      -47.43    105.72 o 
   5  13   4      119.60       69.52    119.56 o 
   6  13   4       16.45      -10.83    115.38 o 
   7  13   4      115.35       39.94    117.44 o 
   8  13   4        5.96       51.17    126.12 o 
   9  13   4       97.01      298.48    149.92 o 
  10  13   4       87.69      221.22    142.79 o 
  11  13   4        0.03      -20.51    144.47 o 
  12  13   4        0.47       41.42    131.68 o 
  13  13   4        1.35      139.10    122.07 o 
  14  13   4       10.78       99.13    148.74 o 
  15  13   4       30.90       99.60    202.32 o 
   0  14   4      187.02      235.31    193.77 o 
   1  14   4       56.54       79.12    116.82 o 
   2  14   4      133.90       63.68    109.73 o 
   3  14   4      563.75      858.21    146.47 o 
   4  14   4       27.28     -170.45    113.63 o 
   5  14   4        2.16      -17.81    120.89 o 
   6  14   4      406.83      330.60    145.64 o 
   7  14   4      274.29       26.00    133.48 o 
   8  14   4      375.43      421.31    160.56 o 
   9  14   4      222.05      282.52    157.46 o 
  10  14   4      208.92       93.50    153.85 o 
  11  14   4        8.96       28.61    136.19 o 
  12  14   4        0.47        2.37    117.63 o 
  13  14   4       26.91      -75.17    166.01 o 
   1  15   4       39.74      162.32    147.01 o 
   2  15   4      160.23      105.38    144.42 o 
   3  15   4       44.27      168.96    155.28 o 
   4  15   4      128.36      -56.23    131.10 o 
   5  15   4     1460.00     1337.98    201.42 o 
   6  15   4      318.99      120.45    146.02 o 
   7  15   4      826.02      799.21    185.15 o 
   8  15   4       24.10     -131.75    145.38 o 
   9  15   4      341.94       66.26    182.85 o 
  10  15   4        0.15      212.12    149.42 o 
  11  15   4        1.14      100.22    140.01 o 
   0  16   4      355.01      352.18    312.87 o 
   1  16   4     1341.73     1702.73    339.72 o 
   2  16   4      484.80      762.08    244.73 o 
   3  16   4       32.33      184.03    185.97 o 
   4  16   4       37.54      154.08    157.79 o 
   5  16   4      119.56       63.88    151.23 o 
   6  16   4      260.14      158.19    152.72 o 
   7  16   4      180.53      159.64    181.62 o 
   8  16   4       56.82       49.09    155.29 o 
   9  16   4       78.98      173.24    148.93 o 
   1  17   4       82.55        8.03    197.62 o 
   2  17   4       13.34      -15.85    200.03 o 
   3  17   4      597.84      279.52    260.81 o 
   4  17   4       86.33      354.26    275.30 o 
   5  17   4      713.46      655.73    238.84 o 
   6  17   4      154.12      147.02    178.13 o 
   1   1   5    12813.78    12425.08    196.69 o 
   2   1   5    16168.12    16531.45    246.68 o 
   3   1   5     2459.00     2863.86     81.08 o 
   4   1   5    13336.24    13211.64    162.37 o 
   5   1   5     7293.11     6406.00    107.45 o 
   6   1   5       35.05       -8.76     32.09 o 
   7   1   5    16176.54    15453.31    182.82 o 
   8   1   5      914.96      935.39     53.75 o 
   9   1   5      641.10      779.22     55.69 o 
  10   1   5      939.39      792.41     59.48 o 
  11   1   5      709.71      753.71     66.40 o 
  12   1   5     2012.83     2037.33     93.70 o 
  13   1   5      927.45      921.91    116.70 o 
  14   1   5      433.37      312.19     84.94 o 
  15   1   5       26.28       43.16    109.11 o 
  16   1   5       54.78      148.02    119.33 o 
  17   1   5        3.12       41.21    136.96 o 
  18   1   5      106.67      235.52    143.58 o 
  19   1   5      471.63      771.06    193.27 o 
  20   1   5       39.44      198.12    158.00 o 
  21   1   5      140.08      411.04    186.37 o 
   0   2   5      311.57      265.83     59.13 o 
   1   2   5       53.42       46.21     40.15 o 
   2   2   5     3530.23     3382.20    134.02 o 
   3   2   5    10035.87     9505.06    165.67 o 
   4   2   5     8439.89     7987.53    120.66 o 
   5   2   5    34356.15    34189.89    330.29 o 
   6   2   5     2978.92     3282.56     88.47 o 
   7   2   5     1217.51     1131.97     58.33 o 
   8   2   5     9946.93     9848.33    160.89 o 
   9   2   5     3871.54     4311.19     99.53 o 
  10   2   5        4.89      -16.78     39.99 o 
  11   2   5     7083.68     6942.01    136.22 o 
  12   2   5     1058.14     1190.39    102.21 o 
  13   2   5     6913.30     6474.60    181.80 o 
  14   2   5       57.51       29.82     84.20 o 
  15   2   5     1288.30     1163.60    120.02 o 
  16   2   5      334.02      397.28    127.63 o 
  17   2   5       60.07        7.17    120.11 o 
  18   2   5        0.03     -107.19    135.11 o 
  19   2   5        1.04       60.44    147.97 o 
  20   2   5      118.59      320.44    168.51 o 
  21   2   5      543.76      422.72    192.48 o 
   1   3   5     6852.39     6577.84    144.44 o 
   2   3   5     3600.63     3633.49     79.21 o 
   3   3   5    61187.47    58286.23    530.96 o 
   4   3   5      756.89      830.04     48.23 o 
   5   3   5    47853.56    45491.80    418.65 o 
   6   3   5     5714.87     5920.23    115.68 o 
   7   3   5     4814.20     4379.04    101.97 o 
   8   3   5      145.53      191.04     46.14 o 
   9   3   5    11276.83    10434.19    172.26 o 
  10   3   5      639.35      704.98     69.18 o 
  11   3   5     3411.35     3939.88    126.48 o 
  12   3   5        1.86       45.25     71.32 o 
  13   3   5       59.98       58.76     80.46 o 
  14   3   5       12.20      -33.89     81.29 o 
  15   3   5     3380.90     3638.64    176.16 o 
  16   3   5      526.80      441.77    118.19 o 
  17   3   5     1539.53     1469.14    176.86 o 
  18   3   5      146.36       88.33    130.30 o 
  19   3   5     1142.61     1400.00    220.21 o 
  20   3   5      248.34       92.53    163.32 o 
  21   3   5      191.03      326.90    184.18 o 
   0   4   5    20200.47    19553.83    383.77 o 
   1   4   5    27082.51    26001.23    282.03 o 
   2   4   5     1259.65     1409.61     60.67 o 
   3   4   5     3495.09     2879.22     77.16 o 
   4   4   5     5315.15     5702.18    110.13 o 
   5   4   5     2129.53     2032.01     68.02 o 
   6   4   5    17800.31    17717.63    281.17 o 
   7   4   5      676.53      551.89     66.25 o 
   8   4   5      953.98     1403.40     87.90 o 
   9   4   5     2164.68     2365.62    104.18 o 
  10   4   5      268.73      297.76     66.62 o 
  11   4   5    15428.11    15424.46    321.03 o 
  12   4   5       14.98     -108.29     72.19 o 
  13   4   5     9021.09     8918.37    244.55 o 
  14   4   5      308.39      350.67     90.38 o 
  15   4   5      727.06      834.73    118.86 o 
  16   4   5       10.60       57.75     85.17 o 
  17   4   5      355.72      301.85    118.08 o 
  18   4   5       83.55       17.94    124.91 o 
  19   4   5       72.18      175.67    143.89 o 
  20   4   5        3.08      190.91    158.36 o 
  21   4   5      212.27      275.27    178.31 o 
   1   5   5     1675.39     1734.86     67.32 o 
   2   5   5     3159.33     4350.35    123.34 o 
   3   5   5    14014.87    15232.80    200.22 o 
   4   5   5      471.61      516.78     45.50 o 
   5   5   5    30326.81    29369.04    313.56 o 
   6   5   5     1103.56     1359.91     80.89 o 
   7   5   5     8920.69     7369.73    167.99 o 
   8   5   5       76.69       29.89     52.73 o 
   9   5   5    13370.33    12518.50    237.59 o 
  10   5   5       15.25      -57.64     68.55 o 
  11   5   5      869.59      897.46    133.13 o 
  12   5   5        0.85      -12.91     79.02 o 
  13   5   5     1364.31     1418.18    128.98 o 
  14   5   5      406.07      483.53     97.68 o 
  15   5   5      649.15      764.58    110.09 o 
  16   5   5       45.77       54.40     86.17 o 
  17   5   5     1407.62     1277.07    145.59 o 
  18   5   5        4.56      115.75    114.67 o 
  19   5   5      685.33      967.87    179.34 o 
  20   5   5       12.70      126.07    143.42 o 
  21   5   5      400.02      251.33    193.08 o 
   0   6   5     4389.38     5199.30    207.25 o 
   1   6   5     2793.20     3279.79     95.86 o 
   2   6   5    14720.64    15119.39    267.11 o 
   3   6   5    10001.25     9580.58    159.66 o 
   4   6   5     8437.79     8216.84    145.51 o 
   5   6   5     7626.95     7380.75    134.43 o 
   6   6   5      210.34      163.87     48.89 o 
   7   6   5     5349.05     5555.20    149.99 o 
   8   6   5       19.05       63.71     54.03 o 
   9   6   5     5252.10     6017.29    218.10 o 
  10   6   5     2413.64     2416.08    173.63 o 
  11   6   5     7289.74     7729.33    266.91 o 
  12   6   5      154.06      219.48     94.81 o 
  13   6   5     2048.33     2326.20    171.18 o 
  14   6   5      547.52      531.67    107.89 o 
  15   6   5      898.94      991.21    130.67 o 
  16   6   5      102.78      129.38    105.77 o 
  17   6   5        0.19      -63.19    109.29 o 
  18   6   5        0.80      210.29    137.27 o 
  19   6   5        7.71      -88.18    121.10 o 
  20   6   5       26.16      -93.57    209.27 o 
   1   7   5     1403.90     1720.57     80.32 o 
   2   7   5     5676.84     4767.69    119.42 o 
   3   7   5     5931.80     5669.89    128.51 o 
   4   7   5     4521.30     4874.88    119.43 o 
   5   7   5     5594.40     5381.80    121.19 o 
   6   7   5       49.07       89.88     58.76 o 
   7   7   5     3216.38     3506.94    136.49 o 
   8   7   5     1877.26     1856.04    127.13 o 
   9   7   5      218.65      247.95     84.88 o 
  10   7   5      302.56      593.60    111.66 o 
  11   7   5     2459.87     2459.11    160.22 o 
  12   7   5       30.04      -15.36    101.63 o 
  13   7   5      409.64      276.59    122.74 o 
  14   7   5        0.91       17.54    101.08 o 
  15   7   5     1108.33     1121.21    136.01 o 
  16   7   5       55.53      -89.04     97.39 o 
  17   7   5     1039.73     1078.17    160.32 o 
  18   7   5       71.84      -19.71    132.18 o 
  19   7   5      251.90      357.10    173.94 o 
  20   7   5       88.88      393.75    184.56 o 
   0   8   5       11.45        4.83     63.00 o 
   1   8   5       69.08       49.10     46.22 o 
   2   8   5      168.05      144.08     50.19 o 
   3   8   5        1.72      -48.50     42.44 o 
   4   8   5     1477.36     1651.53     88.69 o 
   5   8   5      931.82      993.12     81.22 o 
   6   8   5      959.40     1024.59     96.72 o 
   7   8   5      892.32     1256.09    125.79 o 
   8   8   5     1917.48     2098.10    225.57 o 
   9   8   5       96.39      334.69    104.47 o 
  10   8   5      158.44       71.37    102.50 o 
  11   8   5      150.56       90.83    139.55 o 
  12   8   5      410.83      384.03    107.69 o 
  13   8   5        2.12      -28.85     94.49 o 
  14   8   5      142.42       96.64    117.83 o 
  15   8   5        0.35       22.58    106.07 o 
  16   8   5        0.21      -51.64     98.38 o 
  17   8   5        2.27      122.22    116.47 o 
  18   8   5       20.67       55.23    157.61 o 
  19   8   5        8.06      102.63    162.72 o 
   1   9   5      659.60      592.05     69.13 o 
   2   9   5     1189.78     1225.18     85.37 o 
   3   9   5     8823.94     8349.64    177.25 o 
   4   9   5        4.63       24.82     57.46 o 
   5   9   5      106.94       99.97     71.10 o 
   6   9   5        1.48       24.91     84.67 o 
   7   9   5      148.37      123.41     93.27 o 
   8   9   5      324.08      170.98    101.37 o 
   9   9   5      251.37      270.57    121.55 o 
  10   9   5       10.91       -6.03    106.59 o 
  11   9   5      249.54      349.66    164.79 o 
  12   9   5      107.88      236.53    131.60 o 
  13   9   5       43.49      -19.23    122.43 o 
  14   9   5       64.85      -59.61    104.54 o 
  15   9   5       31.19       -6.22    117.47 o 
  16   9   5        4.80      -23.06    115.99 o 
  17   9   5       70.25       41.03    125.95 o 
  18   9   5        0.24      -81.04    144.56 o 
   0  10   5      111.37      117.29     77.98 o 
   1  10   5     2753.00     2881.60    113.62 o 
   2  10   5      114.14        9.49     56.03 o 
   3  10   5     1774.24     1679.86    110.28 o 
   4  10   5       80.32       56.94     64.63 o 
   5  10   5        0.39       43.01     96.25 o 
   6  10   5      410.20      298.56    121.45 o 
   7  10   5       36.32      119.17    112.40 o 
   8  10   5      110.87       31.73    110.31 o 
   9  10   5       34.65       -4.66    150.77 o 
  10  10   5        1.78     -107.64    112.66 o 
  11  10   5      658.99      554.79    149.59 o 
  12  10   5       27.52     -153.21    117.54 o 
  13  10   5      299.86      304.90    148.72 o 
  14  10   5       76.28      -40.94    113.81 o 
  15  10   5      364.85      428.05    143.76 o 
  16  10   5      153.47      210.33    123.44 o 
  17  10   5      168.20      382.58    163.00 o 
  18  10   5       23.93      -93.76    163.53 o 
   1  11   5        2.46      -54.07     61.61 o 
   2  11   5       16.13      -79.78     70.34 o 
   3  11   5       25.75      -48.01     86.15 o 
   4  11   5      290.37      305.09    114.51 o 
   5  11   5     2845.94     2895.89    210.57 o 
   6  11   5      373.83      378.17    157.18 o 
   7  11   5     3308.62     4231.26    251.02 o 
   8  11   5      444.12      512.95    141.04 o 
   9  11   5      182.77      220.53    134.60 o 
  10  11   5      113.18      212.99    133.75 o 
  11  11   5      254.24       46.07    133.17 o 
  12  11   5       26.46       16.02    136.38 o 
  13  11   5       87.97      -26.78    138.42 o 
  14  11   5       29.32      -58.48    122.25 o 
  15  11   5      269.18      229.96    137.51 o 
  16  11   5       61.29      -83.53    135.40 o 
  17  11   5        2.51      357.50    210.49 o 
   0  12   5      991.39      819.77    213.59 o 
   1  12   5     3364.97     3333.76    159.16 o 
   2  12   5      131.20      166.30     93.20 o 
   3  12   5     2684.88     3007.22    188.70 o 
   4  12   5      524.04      461.83    192.36 o 
   5  12   5      895.29      929.36    159.32 o 
   6  12   5        0.60      -39.25    109.31 o 
   7  12   5      221.67      140.95    156.23 o 
   8  12   5       22.04      111.86    119.32 o 
   9  12   5     1265.96     1380.90    191.79 o 
  10  12   5       13.50      -57.13    122.30 o 
  11  12   5     1494.08     1244.04    236.73 o 
  12  12   5       46.60      -52.66    129.28 o 
  13  12   5     1380.90     1347.96    196.09 o 
  14  12   5       54.37      160.43    139.07 o 
  15  12   5       37.79      160.52    135.43 o 
  16  12   5        0.63      111.46    203.80 o 
   1  13   5      142.97       54.89     94.68 o 
   2  13   5      203.07        1.17     88.70 o 
   3  13   5     3286.14     3361.44    233.71 o 
   4  13   5      319.83      168.10    128.24 o 
   5  13   5     1022.65     1019.58    174.39 o 
   6  13   5      163.27      -69.26    122.37 o 
   7  13   5      332.99      294.17    145.19 o 
   8  13   5       17.29       21.84    131.01 o 
   9  13   5       95.57      129.94    136.19 o 
  10  13   5        2.34     -114.43    137.44 o 
  11  13   5      415.85      398.52    195.21 o 
  12  13   5        7.98      103.65    173.66 o 
  13  13   5        0.92       32.85    133.57 o 
  14  13   5       43.99       40.21    128.35 o 
   0  14   5        8.76      120.95    184.07 o 
   1  14   5     1751.24     2165.09    190.96 o 
   2  14   5       14.27       80.06    150.53 o 
   3  14   5     1354.63     1034.01    163.96 o 
   4  14   5       58.51      286.31    141.37 o 
   5  14   5       24.38      163.20    156.23 o 
   6  14   5        9.63      -76.06    120.17 o 
   7  14   5      472.95      495.24    190.78 o 
   8  14   5        3.43       89.48    139.28 o 
   9  14   5      316.87      167.13    152.99 o 
  10  14   5       34.87     -171.44    141.61 o 
  11  14   5      620.35      611.40    280.78 o 
  12  14   5        2.10       24.09    141.56 o 
  13  14   5      360.54      276.01    197.83 o 
   1  15   5       12.79       -0.85    157.78 o 
   2  15   5       51.94      -31.63    162.89 o 
   3  15   5        5.61       -7.53    137.12 o 
   4  15   5       37.08       -6.86    166.89 o 
   5  15   5      275.15      143.07    157.18 o 
   6  15   5       10.59     -130.71    129.86 o 
   7  15   5      993.33      848.49    214.54 o 
   8  15   5       18.06      -71.78    148.37 o 
   9  15   5       55.19     -165.26    150.22 o 
  10  15   5       35.26      -62.15    159.76 o 
  11  15   5        2.23      136.30    171.25 o 
   0  16   5      165.29      134.08    316.16 o 
   1  16   5       91.61      232.39    186.15 o 
   2  16   5        6.36      -97.22    177.08 o 
   3  16   5      242.72      421.37    218.86 o 
   4  16   5      247.63      -86.12    153.14 o 
   5  16   5       88.78       58.47    149.16 o 
   6  16   5       14.69       -3.58    153.67 o 
   7  16   5       11.88     -195.05    144.10 o 
   8  16   5        3.58      127.35    167.84 o 
   9  16   5      244.04       15.35    175.62 o 
   1  17   5       12.44       -2.15    210.59 o 
   2  17   5      104.23      160.35    215.02 o 
   3  17   5        0.48      348.87    277.84 o 
   4  17   5       74.12     -159.41    196.29 o 
   5  17   5       22.28      -40.36    171.48 o 
   6  17   5        6.86     -117.06    183.20 o 
   0   0   6     7726.85     7640.56    351.29 o 
   1   0   6    46864.20    42214.08   1093.39 o 
   2   0   6     9274.48     8662.34    192.61 o 
   3   0   6     2998.08     3538.72    128.37 o 
   4   0   6      901.69      739.06     73.86 o 
   5   0   6        3.33      -26.31     45.83 o 
   6   0   6     1485.49     1522.70     87.57 o 
   7   0   6     6562.34     6986.00    178.58 o 
   8   0   6     7697.82     8372.19    182.14 o 
   9   0   6      568.12      839.92     79.14 o 
  10   0   6     2285.06     2517.29    127.50 o 
  11   0   6     1505.84     1343.69    112.41 o 
  12   0   6      350.08      151.94     81.39 o 
  13   0   6    41392.49    42396.25    640.70 o 
  14   0   6      968.82      956.83    172.11 o 
  15   0   6     9046.03     9828.12    401.77 o 
  16   0   6      804.46     1100.76    255.02 o 
  17   0   6      954.17     1363.41    280.15 o 
  18   0   6       64.03       67.98    200.03 o 
  19   0   6      676.28      493.05    239.19 o 
  20   0   6        7.51       83.48    217.86 o 
  21   0   6     2280.11     2080.92    371.87 o 
   1   1   6    13478.98    13904.53    278.51 o 
   2   1   6     7350.25     7017.35    140.32 o 
   3   1   6      496.18      662.76     53.29 o 
   4   1   6    18201.25    15649.50    187.60 o 
   5   1   6    22819.53    23314.30    241.81 o 
   6   1   6     3488.84     3383.24     84.67 o 
   7   1   6     9397.92     8639.03    134.20 o 
   8   1   6     1090.59     1111.11     61.20 o 
   9   1   6    16963.11    16164.35    193.94 o 
  10   1   6     6779.18     6930.97    132.32 o 
  11   1   6     3143.56     3376.01    108.88 o 
  12   1   6       49.64       50.68     52.83 o 
  13   1   6      274.88      150.81     71.71 o 
  14   1   6      871.48      962.33    102.97 o 
  15   1   6     2187.30     2476.26    227.49 o 
  16   1   6      101.79       91.21    112.40 o 
  17   1   6     2298.20     2694.65    244.59 o 
  18   1   6      396.71      292.09    156.35 o 
  19   1   6     1654.45     1813.38    306.13 o 
  20   1   6       86.21       48.43    156.38 o 
  21   1   6      242.56      231.65    229.44 o 
   0   2   6    22592.45    21571.78    343.14 o 
   1   2   6    74516.10    77195.60    724.39 o 
   2   2   6      462.31      576.88     63.67 o 
   3   2   6      778.34      872.10     57.34 o 
   4   2   6     1292.53     1411.09     61.46 o 
   5   2   6     7601.64     7415.13    129.83 o 
   6   2   6       10.64      -22.30     33.27 o 
   7   2   6      288.71      266.50     43.12 o 
   8   2   6      483.95      414.42     49.40 o 
   9   2   6     5687.03     5870.00    151.68 o 
  10   2   6      307.01      265.35     50.64 o 
  11   2   6    15176.73    14650.43    204.20 o 
  12   2   6      156.09      143.98     63.22 o 
  13   2   6     5277.22     5566.88    173.26 o 
  14   2   6      151.44       78.17     86.19 o 
  15   2   6     1487.95     1693.20    135.57 o 
  16   2   6     1067.49     1240.28    168.20 o 
  17   2   6      137.61      264.84    130.62 o 
  18   2   6        0.00      -20.96    138.23 o 
  19   2   6        0.90       -9.57    146.66 o 
  20   2   6        4.93      250.65    166.88 o 
  21   2   6      870.81      798.25    209.93 o 
   1   3   6     1137.71     1272.48     84.97 o 
   2   3   6     1055.44     1129.34     56.59 o 
   3   3   6     3134.24     3068.49     98.89 o 
   4   3   6      170.11       92.52     37.99 o 
   5   3   6     1144.88     1250.77     66.82 o 
   6   3   6     1325.58     1534.17     68.24 o 
   7   3   6     1713.41     1845.27     97.15 o 
   8   3   6      135.08      131.49     42.78 o 
   9   3   6     2981.29     2957.44    102.64 o 
  10   3   6        0.01      -42.08     57.05 o 
  11   3   6     3217.63     3060.14    116.34 o 
  12   3   6      284.11      361.31     78.73 o 
  13   3   6      365.61      333.02     93.52 o 
  14   3   6     1359.04      974.40    115.66 o 
  15   3   6     1033.05     1081.82    137.76 o 
  16   3   6      423.78      196.28    110.52 o 
  17   3   6      819.08      635.22    151.99 o 
  18   3   6        1.50      -58.04    122.24 o 
  19   3   6       89.93      333.93    168.58 o 
  20   3   6        0.65      244.49    164.21 o 
  21   3   6      104.75      345.41    182.04 o 
   0   4   6     6748.73     5838.29    166.50 o 
   1   4   6     6948.05     6634.34    122.45 o 
   2   4   6      419.46      540.59     43.95 o 
   3   4   6     3093.66     3150.72     82.88 o 
   4   4   6     4352.44     3681.83     83.55 o 
   5   4   6      110.50       56.88     34.80 o 
   6   4   6        1.38        1.29     33.56 o 
   7   4   6      420.72      285.94     47.14 o 
   8   4   6        6.83      -15.49     36.75 o 
   9   4   6      518.54      427.94     72.85 o 
  10   4   6      586.77      390.48     71.42 o 
  11   4   6        2.06     -102.16     68.11 o 
  12   4   6      220.10      101.54     90.24 o 
  13   4   6     3860.19     3976.52    195.81 o 
  14   4   6      910.01      804.62    112.76 o 
  15   4   6     2390.83     2843.37    167.12 o 
  16   4   6       62.43     -101.33     93.02 o 
  17   4   6       22.41      -43.43     89.34 o 
  18   4   6       43.86       55.18    130.26 o 
  19   4   6      309.53      180.36    141.84 o 
  20   4   6       15.16      148.74    169.34 o 
  21   4   6        3.15      -13.91    170.01 o 
   1   5   6     6240.43     6067.02    145.49 o 
   2   5   6     2810.59     2319.37     73.65 o 
   3   5   6      520.69      417.27     42.79 o 
   4   5   6      843.84     1231.00     53.83 o 
   5   5   6      177.84      321.13     38.89 o 
   6   5   6       17.90      -38.97     40.45 o 
   7   5   6     7595.20     7068.63    176.77 o 
   8   5   6     1829.71     1945.07    102.50 o 
   9   5   6       76.23       84.59     62.87 o 
  10   5   6      189.21       17.76     75.37 o 
  11   5   6      470.36      371.98     96.70 o 
  12   5   6      301.17      258.93     99.02 o 
  13   5   6      399.29      417.17    152.63 o 
  14   5   6      143.01       14.83     87.88 o 
  15   5   6      146.24       88.44     87.41 o 
  16   5   6      104.49       63.54     98.23 o 
  17   5   6        6.27       75.11     92.13 o 
  18   5   6        0.10      -34.68    109.40 o 
  19   5   6       16.55      305.85    148.75 o 
  20   5   6       26.84      156.02    161.83 o 
  21   5   6       97.17       35.99    202.50 o 
   0   6   6     5872.37     5128.45    173.75 o 
   1   6   6    32177.06    27511.64    318.80 o 
   2   6   6      242.65      227.50     54.35 o 
   3   6   6     6711.48     7152.83    138.21 o 
   4   6   6    10141.93     9664.75    165.65 o 
   5   6   6    26988.63    24857.13    311.06 o 
   6   6   6     5303.71     4685.38    123.75 o 
   7   6   6     1211.93     1239.30     87.08 o 
   8   6   6      201.11      421.18     69.68 o 
   9   6   6      553.74      604.24     95.51 o 
  10   6   6        5.60      -49.79     76.63 o 
  11   6   6     2901.07     3094.89    169.15 o 
  12   6   6       70.66      129.43     93.04 o 
  13   6   6      217.70      107.15     96.33 o 
  14   6   6       35.37       85.28     96.61 o 
  15   6   6      415.19      654.10    114.53 o 
  16   6   6       86.64       82.89    111.84 o 
  17   6   6        4.53       96.82    104.82 o 
  18   6   6       16.19      127.91    142.91 o 
  19   6   6       27.74     -200.45    142.42 o 
  20   6   6       49.65      151.32    216.86 o 
   1   7   6     6665.56     5503.51    130.69 o 
   2   7   6      665.13      710.23     61.30 o 
   3   7   6     6171.74     5057.21    123.63 o 
   4   7   6      179.93       73.16     45.76 o 
   5   7   6    10390.23     9865.29    171.40 o 
   6   7   6     1972.12     2005.35    110.03 o 
   7   7   6     5064.09     5039.77    164.34 o 
   8   7   6      171.63       59.46     72.81 o 
   9   7   6     2405.70     2482.07    147.45 o 
  10   7   6       22.01      -46.61     82.55 o 
  11   7   6      144.58       65.87     94.72 o 
  12   7   6     1729.95     1943.88    189.46 o 
  13   7   6      548.18      579.09    122.46 o 
  14   7   6       20.56      -52.90    100.51 o 
  15   7   6      493.55      509.92    125.14 o 
  16   7   6      912.57      659.00    137.17 o 
  17   7   6      284.07       47.99    116.24 o 
  18   7   6       23.92     -122.50    128.62 o 
  19   7   6      240.52      148.90    166.90 o 
  20   7   6       12.10      135.88    179.65 o 
   0   8   6       22.62      -20.18     73.96 o 
   1   8   6     3130.13     2942.38    106.61 o 
   2   8   6     1208.16     1175.88     75.78 o 
   3   8   6    10596.84    10349.27    188.22 o 
   4   8   6      141.38       31.46     48.03 o 
   5   8   6      691.49      728.29     78.41 o 
   6   8   6      630.02      513.46     87.18 o 
   7   8   6     9684.11     9679.73    305.56 o 
   8   8   6     1020.70     1205.89    168.79 o 
   9   8   6    14493.08    14320.14    445.63 o 
  10   8   6      228.90      255.50    102.81 o 
  11   8   6     4245.08     4192.23    224.79 o 
  12   8   6      579.53      399.61    128.79 o 
  13   8   6       28.71       71.39    134.47 o 
  14   8   6       46.17      -32.08    110.90 o 
  15   8   6        6.00     -130.00    101.20 o 
  16   8   6       25.92      -39.70    110.82 o 
  17   8   6       84.98      -29.10    105.39 o 
  18   8   6      156.63       64.71    140.11 o 
  19   8   6       18.83       47.58    151.12 o 
   1   9   6     1028.64     1037.82     80.47 o 
   2   9   6       21.39       47.28     51.09 o 
   3   9   6     7903.38     7961.08    179.56 o 
   4   9   6      183.95       21.17     59.56 o 
   5   9   6    18106.11    18173.98    484.91 o 
   6   9   6     1692.43     1730.37    163.25 o 
   7   9   6    11753.57    11777.26    368.54 o 
   8   9   6      574.84      522.49    131.83 o 
   9   9   6      431.60      236.28    119.31 o 
  10   9   6     1148.49     1031.27    156.30 o 
  11   9   6        0.76       -8.92    117.66 o 
  12   9   6       48.97      199.47    128.67 o 
  13   9   6      788.52     1039.37    179.94 o 
  14   9   6       56.83      129.25    142.07 o 
  15   9   6      569.00      693.27    141.59 o 
  16   9   6      106.21      155.82    121.14 o 
  17   9   6      287.75       35.54    114.09 o 
  18   9   6        0.24       46.11    149.38 o 
   0  10   6     1717.00     2055.45    157.16 o 
   1  10   6    23605.67    25386.19    379.76 o 
   2  10   6       48.79      -15.97     63.56 o 
   3  10   6     2511.43     2582.37    140.18 o 
   4  10   6       35.95      139.38     74.35 o 
   5  10   6     4297.33     4295.56    318.80 o 
   6  10   6     1283.60     1298.92    164.27 o 
   7  10   6     7652.86     8083.58    379.01 o 
   8  10   6        5.82       65.05    124.23 o 
   9  10   6     2420.73     2221.55    205.62 o 
  10  10   6      409.60      251.44    133.51 o 
  11  10   6      795.58      691.02    155.05 o 
  12  10   6       65.66      -27.03    130.69 o 
  13  10   6     1048.49     1060.53    191.18 o 
  14  10   6        1.90        0.15    129.92 o 
  15  10   6      120.55      193.05    137.30 o 
  16  10   6        5.06      -50.56    133.85 o 
  17  10   6        6.03      -92.99    121.38 o 
  18  10   6      116.70       22.42    210.41 o 
   1  11   6     1098.46     1047.50     96.57 o 
   2  11   6       33.91      -65.55     72.37 o 
   3  11   6     3947.80     4893.98    213.90 o 
   4  11   6      281.59      181.98    122.64 o 
   5  11   6     4268.29     4414.54    248.38 o 
   6  11   6      722.28      745.91    143.80 o 
   7  11   6     1607.68     1764.58    192.80 o 
   8  11   6      101.34       79.73    113.96 o 
   9  11   6       20.03      -63.72    115.05 o 
  10  11   6      187.12       92.63    135.95 o 
  11  11   6        1.96      -60.90    120.40 o 
  12  11   6       14.35      -18.95    130.73 o 
  13  11   6      127.95       17.89    139.92 o 
  14  11   6        7.61     -189.58    126.38 o 
  15  11   6      175.77      181.00    147.20 o 
  16  11   6        0.80      -74.85    125.43 o 
  17  11   6       19.59      167.26    215.28 o 
   0  12   6      723.45      841.10    142.53 o 
   1  12   6      446.06      412.52     94.84 o 
   2  12   6       46.87      -71.79     74.49 o 
   3  12   6      774.02      963.20    173.35 o 
   4  12   6        5.32     -118.82    102.01 o 
   5  12   6       10.22      -29.43    107.23 o 
   6  12   6      188.87      247.67    119.13 o 
   7  12   6      868.82      735.82    159.88 o 
   8  12   6      396.53      402.16    142.56 o 
   9  12   6     1238.52     1547.67    201.78 o 
  10  12   6       76.79       73.68    136.01 o 
  11  12   6      535.18      646.36    173.03 o 
  12  12   6        0.50     -124.66    139.76 o 
  13  12   6        3.06     -175.89    142.79 o 
  14  12   6       19.16      -44.06    122.86 o 
  15  12   6       81.97       -9.50    137.98 o 
  16  12   6      105.93      333.52    215.59 o 
   1  13   6       34.61      -24.69     93.87 o 
   2  13   6       80.27       18.32     91.81 o 
   3  13   6      302.67      437.19    134.82 o 
   4  13   6      213.68       75.80    148.63 o 
   5  13   6       49.60      -60.38    119.26 o 
   6  13   6       40.87       40.53    129.17 o 
   7  13   6       21.81     -121.53    114.90 o 
   8  13   6       27.93      129.00    135.53 o 
   9  13   6        2.73     -173.69    115.79 o 
  10  13   6        1.54     -176.17    117.45 o 
  11  13   6      261.42       13.03    219.30 o 
  12  13   6       19.28      -42.37    155.06 o 
  13  13   6       40.31      -96.36    154.64 o 
  14  13   6        1.21     -146.52    171.37 o 
   0  14   6      457.40      380.90    217.36 o 
   1  14   6      114.33      186.65    120.74 o 
   2  14   6       45.02     -119.46    123.37 o 
   3  14   6        2.05       52.90    127.58 o 
   4  14   6       15.14      -29.72    121.04 o 
   5  14   6      163.20      251.74    143.87 o 
   6  14   6        1.38     -162.57    118.42 o 
   7  14   6      104.93      354.23    148.41 o 
   8  14   6       10.00      -90.64    132.37 o 
   9  14   6        9.20        8.70    139.40 o 
  10  14   6        7.37      -38.71    148.68 o 
  11  14   6       26.96     -146.54    149.37 o 
  12  14   6       21.84       -0.34    166.85 o 
  13  14   6       51.93      182.00    192.38 o 
   1  15   6       30.36      293.70    258.11 o 
   2  15   6        4.99       -5.92    141.95 o 
   3  15   6       17.15      -10.81    138.80 o 
   4  15   6       26.41       25.22    125.17 o 
   5  15   6      264.42      233.40    156.04 o 
   6  15   6       98.92       49.18    175.94 o 
   7  15   6      639.23      515.91    172.32 o 
   8  15   6       51.37      -27.97    157.77 o 
   9  15   6      838.06      780.87    209.11 o 
  10  15   6       37.80     -113.36    165.18 o 
  11  15   6      310.38      264.34    289.31 o 
   0  16   6      481.40      158.08    368.85 o 
   1  16   6      197.26      360.15    204.22 o 
   2  16   6      167.95      326.46    205.84 o 
   3  16   6       63.58       94.28    199.29 o 
   4  16   6       80.36        2.05    147.85 o 
   5  16   6       31.74       34.68    140.65 o 
   6  16   6        5.89      -58.82    152.29 o 
   7  16   6        1.81      -44.11    156.02 o 
   8  16   6       23.80     -197.78    159.28 o 
   9  16   6        1.82       25.85    208.16 o 
   1  17   6       63.50     -293.16    195.44 o 
   2  17   6       44.22      135.77    381.83 o 
   3  17   6       55.17       50.54    206.62 o 
   4  17   6       31.42       52.45    208.71 o 
   5  17   6      436.04      397.54    193.59 o 
   1   1   7     9638.98     9676.27    173.03 o 
   2   1   7    19031.09    17259.84    225.51 o 
   3   1   7     2810.59     2977.95     90.98 o 
   4   1   7     3545.58     3585.47     91.49 o 
   5   1   7       58.95       20.77     34.89 o 
   6   1   7    24366.08    24916.45    277.96 o 
   7   1   7     6963.20     7654.41    152.18 o 
   8   1   7     2747.74     3023.36     88.65 o 
   9   1   7       11.73       76.48     43.37 o 
  10   1   7     4267.51     3955.32    102.34 o 
  11   1   7      765.33      892.64     68.81 o 
  12   1   7      521.00      468.77     64.57 o 
  13   1   7     2461.03     2213.86    122.63 o 
  14   1   7        0.34     -104.40     69.60 o 
  15   1   7      160.17      123.10    111.58 o 
  16   1   7      219.72      417.94    132.19 o 
  17   1   7        8.12       51.48    141.86 o 
  18   1   7       30.70       53.10    144.28 o 
  19   1   7      213.97      253.14    156.93 o 
  20   1   7       23.65       38.59    156.28 o 
  21   1   7      198.80      344.84    172.84 o 
   0   2   7    16234.56    15136.53    279.25 o 
   1   2   7    16065.70    15256.99    230.81 o 
   2   2   7       25.88       12.71     41.52 o 
   3   2   7      396.52      395.00     49.21 o 
   4   2   7      214.11      300.80     44.10 o 
   5   2   7      363.27      377.47     46.55 o 
   6   2   7      448.58      329.55     46.19 o 
   7   2   7     1198.46     1513.06     68.41 o 
   8   2   7       25.79      232.34     45.73 o 
   9   2   7     2559.63     2819.21     95.07 o 
  10   2   7     1039.38     1368.57     79.88 o 
  11   2   7     5352.81     5166.76    142.52 o 
  12   2   7       23.77       89.64     61.25 o 
  13   2   7     4795.19     4907.92    167.06 o 
  14   2   7     1523.98     1703.22    131.89 o 
  15   2   7      139.00       76.33     91.61 o 
  16   2   7       94.17      249.39    126.07 o 
  17   2   7      218.84      314.16    131.60 o 
  18   2   7       19.18     -114.46    143.87 o 
  19   2   7        3.37      297.25    273.80 o 
  20   2   7       27.59      231.65    158.12 o 
  21   2   7      331.38      504.16    193.09 o 
   1   3   7     5313.14     5285.50    119.79 o 
   2   3   7     4600.98     4803.26    103.85 o 
   3   3   7    25044.27    23064.87    266.94 o 
   4   3   7    11670.96    11201.50    170.03 o 
   5   3   7     8065.31     7472.99    128.48 o 
   6   3   7     3085.89     3544.05     93.62 o 
   7   3   7      140.12       93.12     41.07 o 
   8   3   7       96.73      101.55     44.45 o 
   9   3   7     6665.97     7339.73    159.65 o 
  10   3   7     1091.82     1158.96     89.50 o 
  11   3   7     2902.71     3082.48    119.06 o 
  12   3   7        6.65       -8.26     57.50 o 
  13   3   7      665.92      797.45    106.59 o 
  14   3   7       71.63       96.40     90.77 o 
  15   3   7      996.68     1159.66    127.89 o 
  16   3   7      170.42      111.34    100.84 o 
  17   3   7     2266.93     2520.29    228.49 o 
  18   3   7      501.27      557.69    154.64 o 
  19   3   7     2102.48     2264.76    255.24 o 
  20   3   7        0.99      141.48    171.23 o 
  21   3   7       73.68       86.14    170.47 o 
   0   4   7     1551.73     1739.61    103.00 o 
   1   4   7     6701.49     5743.38    161.97 o 
   2   4   7     2045.21     1914.23     68.93 o 
   3   4   7     7633.35     8154.92    134.32 o 
   4   4   7        4.52      -40.40     33.87 o 
   5   4   7     1007.69     1103.08     56.51 o 
   6   4   7       63.78       61.33     37.14 o 
   7   4   7     1885.54     2018.18     80.08 o 
   8   4   7       52.53      -24.48     55.08 o 
   9   4   7     6893.23     6031.84    168.47 o 
  10   4   7       13.28      -82.77     59.40 o 
  11   4   7     9047.61     8907.08    216.82 o 
  12   4   7     2184.25     2456.98    142.05 o 
  13   4   7     9118.29    10527.22    266.75 o 
  14   4   7     2005.10     2265.49    157.61 o 
  15   4   7     1468.88     1611.97    141.92 o 
  16   4   7        2.09       30.77    109.61 o 
  17   4   7       87.38      -34.81    108.28 o 
  18   4   7      137.71      157.19    134.42 o 
  19   4   7       76.93       61.95    136.81 o 
  20   4   7        0.65      116.33    170.63 o 
  21   4   7      356.87      225.89    188.22 o 
   1   5   7      735.49      553.61     50.01 o 
   2   5   7        4.55       26.10     40.56 o 
   3   5   7     8315.68     9751.86    153.49 o 
   4   5   7      473.59      395.95     44.59 o 
   5   5   7     4787.08     3860.59     96.82 o 
   6   5   7     5210.42     5692.69    113.99 o 
   7   5   7    12393.48    11435.21    218.28 o 
   8   5   7     2544.72     2983.52    122.85 o 
   9   5   7     1796.85     1819.84    107.07 o 
  10   5   7     1408.21     1578.29    123.05 o 
  11   5   7       58.41       53.05     85.25 o 
  12   5   7     1039.24     1049.24    125.74 o 
  13   5   7     3994.73     3973.69    225.63 o 
  14   5   7       36.47      -13.13     95.99 o 
  15   5   7     1429.93     1875.81    163.65 o 
  16   5   7       33.84       35.95    109.61 o 
  17   5   7      455.92      528.53    127.16 o 
  18   5   7      130.27      210.04    111.88 o 
  19   5   7      405.75      670.62    196.66 o 
  20   5   7      125.58      150.21    219.89 o 
   0   6   7     6134.81     5858.35    166.28 o 
   1   6   7     3789.17     3553.35    137.01 o 
   2   6   7      580.61      580.23     50.88 o 
   3   6   7     7019.96     6866.54    125.19 o 
   4   6   7      585.93      626.48     52.34 o 
   5   6   7     3095.30     3151.86     92.30 o 
   6   6   7     2280.25     2206.59     92.42 o 
   7   6   7      695.42      633.39     74.13 o 
   8   6   7      197.49      131.49     64.26 o 
   9   6   7     2095.26     2029.55    157.10 o 
  10   6   7     1145.00     1365.21    124.45 o 
  11   6   7    10772.07    11384.06    349.99 o 
  12   6   7      117.80      -37.26    107.34 o 
  13   6   7     3193.12     3697.04    193.16 o 
  14   6   7      692.58      685.95    128.52 o 
  15   6   7      319.92      237.65    116.59 o 
  16   6   7       10.63       -4.51    120.16 o 
  17   6   7      103.66       -1.65    122.80 o 
  18   6   7        0.37       45.94    122.34 o 
  19   6   7       76.21      154.49    161.62 o 
  20   6   7       33.26       45.42    270.30 o 
   1   7   7     2666.53     2410.84    102.79 o 
   2   7   7     2316.54     2556.07     94.32 o 
   3   7   7    17164.56    16286.19    235.87 o 
   4   7   7       59.92       22.65     44.35 o 
   5   7   7    14664.60    14062.04    242.94 o 
   6   7   7     7964.40     7263.37    190.96 o 
   7   7   7       50.41       21.55     68.87 o 
   8   7   7      196.17      191.40     81.41 o 
   9   7   7       50.90       -9.90     77.37 o 
  10   7   7      103.81       86.05     88.33 o 
  11   7   7        2.05       49.93     98.40 o 
  12   7   7      507.29      287.76    126.01 o 
  13   7   7       70.05      151.06    110.74 o 
  14   7   7      242.18      304.05    127.15 o 
  15   7   7      334.92      333.09    134.33 o 
  16   7   7        8.35       21.20    108.92 o 
  17   7   7      238.18      349.66    159.89 o 
  18   7   7       36.07       79.55    118.97 o 
  19   7   7       40.93       -8.96    158.30 o 
   0   8   7      506.48      442.59     77.83 o 
   1   8   7      754.98      686.71     67.32 o 
   2   8   7      587.99      692.65     66.68 o 
   3   8   7      376.84      321.33     58.30 o 
   4   8   7     1952.50     2164.71     94.48 o 
   5   8   7       32.32       -7.14     58.88 o 
   6   8   7     2723.32     3323.17    161.74 o 
   7   8   7     2852.48     2772.27    190.71 o 
   8   8   7       16.60      120.57    107.07 o 
   9   8   7      708.85      693.69    180.00 o 
  10   8   7      260.99      259.79    107.00 o 
  11   8   7      110.56      -18.06     96.91 o 
  12   8   7        1.56      -28.81    103.16 o 
  13   8   7      792.68     1155.57    157.86 o 
  14   8   7      472.45      529.50    131.25 o 
  15   8   7      204.78      210.64    130.41 o 
  16   8   7       29.73       -6.71    111.43 o 
  17   8   7       66.56     -125.10    132.72 o 
  18   8   7       24.44      -62.46    121.00 o 
  19   8   7       56.88       57.53    151.80 o 
   1   9   7        1.13      -64.46     47.77 o 
   2   9   7      174.77      198.69     64.73 o 
   3   9   7       68.45       60.43     60.67 o 
   4   9   7      441.95      373.56     81.95 o 
   5   9   7        0.63        6.52     72.29 o 
   6   9   7      430.62      618.88    128.48 o 
   7   9   7     3762.91     3468.32    221.40 o 
   8   9   7     1930.76     1650.88    179.27 o 
   9   9   7     2108.24     1507.15    213.24 o 
  10   9   7       28.47       40.86    110.60 o 
  11   9   7     1517.23     1389.78    185.09 o 
  12   9   7     1165.02     1172.96    254.62 o 
  13   9   7      531.96      662.14    167.17 o 
  14   9   7       80.20       60.39    124.75 o 
  15   9   7        1.88     -130.64    121.69 o 
  16   9   7       63.58       49.55    122.03 o 
  17   9   7      401.58      467.82    170.68 o 
  18   9   7       49.07      -75.77    130.89 o 
   0  10   7      199.49      419.41    119.16 o 
   1  10   7     3149.79     3524.71    138.30 o 
   2  10   7      563.43      486.23     80.77 o 
   3  10   7      653.00      501.84     93.58 o 
   4  10   7     1494.81     1437.37    121.59 o 
   5  10   7      778.24      562.61    130.60 o 
   6  10   7     1052.42      821.82    143.42 o 
   7  10   7     1203.15     1450.75    191.41 o 
   8  10   7      146.66       79.34    111.71 o 
   9  10   7      996.63      981.29    190.10 o 
  10  10   7      334.69      412.92    144.13 o 
  11  10   7       16.01      139.56    129.31 o 
  12  10   7       55.80     -174.41    116.27 o 
  13  10   7       66.52        7.49    138.54 o 
  14  10   7      268.91      104.57    153.13 o 
  15  10   7       18.82     -202.37    134.91 o 
  16  10   7        1.85        5.93    130.98 o 
  17  10   7        2.62      -12.34    148.10 o 
   1  11   7      267.46      221.80     73.30 o 
   2  11   7        2.64       -9.64     74.12 o 
   3  11   7      394.11      525.47     99.99 o 
   4  11   7      174.63      258.17    114.38 o 
   5  11   7     3342.88     3605.77    232.76 o 
   6  11   7      412.25      486.96    138.22 o 
   7  11   7     2138.79     2436.63    210.29 o 
   8  11   7        3.81      119.72    120.85 o 
   9  11   7      145.55      221.72    134.59 o 
  10  11   7        0.74       -5.75    118.74 o 
  11  11   7       39.99       36.49    132.59 o 
  12  11   7      292.80      198.65    218.98 o 
  13  11   7      145.72      184.35    188.24 o 
  14  11   7        0.37        2.23    149.36 o 
  15  11   7       10.46      -77.36    131.14 o 
  16  11   7        7.59      -36.17    145.78 o 
   0  12   7      620.99      933.53    234.82 o 
   1  12   7     2163.72     2695.65    151.55 o 
   2  12   7     1284.64     1381.41    125.30 o 
   3  12   7     1115.01     1226.82    165.97 o 
   4  12   7       49.06       24.76    114.35 o 
   5  12   7      298.97      444.62    141.69 o 
   6  12   7      396.20      481.14    135.79 o 
   7  12   7      829.31      772.96    159.78 o 
   8  12   7       34.57      182.99    142.42 o 
   9  12   7     1036.32     1125.17    178.49 o 
  10  12   7      339.65      294.41    143.13 o 
  11  12   7     1141.73     1107.69    245.27 o 
  12  12   7      617.98      699.20    186.58 o 
  13  12   7      328.39      293.85    174.97 o 
  14  12   7       82.92       35.00    164.15 o 
  15  12   7       12.63      -87.61    142.66 o 
   1  13   7     1333.02     1267.89    141.21 o 
   2  13   7      234.67       97.06    103.08 o 
   3  13   7     1548.92     1661.94    192.78 o 
   4  13   7      299.76      195.29    135.71 o 
   5  13   7     1350.62     1838.00    214.23 o 
   6  13   7      108.14       72.17    132.62 o 
   7  13   7      167.70      157.30    136.54 o 
   8  13   7       39.33     -121.89    128.25 o 
   9  13   7      305.40      171.97    142.42 o 
  10  13   7       63.94       -5.46    145.31 o 
  11  13   7      478.23      300.74    171.65 o 
  12  13   7       23.53     -186.29    138.68 o 
  13  13   7        8.77     -169.63    151.49 o 
  14  13   7        0.30       90.41    201.83 o 
   0  14   7     1245.63     1335.66    300.79 o 
   1  14   7     1610.87     1862.62    188.21 o 
   2  14   7        7.81      -22.37    134.37 o 
   3  14   7      414.25      204.91    122.23 o 
   4  14   7       19.83       19.34    127.14 o 
   5  14   7       14.85     -104.92    121.67 o 
   6  14   7       61.67      -22.27    128.20 o 
   7  14   7      145.11      258.09    154.75 o 
   8  14   7        0.31       44.74    135.61 o 
   9  14   7      351.37      342.34    165.74 o 
  10  14   7      254.29      132.76    153.20 o 
  11  14   7      545.90      510.59    194.05 o 
  12  14   7      220.82      263.66    183.67 o 
  13  14   7      349.82      -95.54    255.84 o 
   1  15   7      302.11      325.72    197.58 o 
   2  15   7        5.98      -34.93    138.44 o 
   3  15   7       38.97      229.63    150.91 o 
   4  15   7       12.17      -58.55    122.22 o 
   5  15   7      796.12      630.40    172.16 o 
   6  15   7       82.04        6.92    152.14 o 
   7  15   7      421.94      318.10    168.21 o 
   8  15   7      119.06       20.15    147.64 o 
   9  15   7      317.82      252.68    270.63 o 
  10  15   7        2.07     -181.32    158.72 o 
  11  15   7       11.47     -238.00    419.35 o 
   0  16   7       34.04      184.43    322.75 o 
   1  16   7        2.76     -220.03    170.03 o 
   2  16   7       18.56       62.40    186.45 o 
   3  16   7       80.05      135.74    166.09 o 
   4  16   7        2.00       -9.79    144.83 o 
   5  16   7        8.08     -200.76    150.05 o 
   6  16   7       16.74      -72.36    179.97 o 
   7  16   7       76.29       21.72    161.90 o 
   8  16   7       10.28     -109.42    160.21 o 
   1  17   7       42.28      -65.47    265.93 o 
   2  17   7       65.54      204.33    211.52 o 
   3  17   7       34.75     -109.62    212.14 o 
   4  17   7       19.06       75.60    217.35 o 
   5  17   7        2.79      118.07    186.84 o 
   0   0   8    66800.43    56197.28   1030.84 o 
   1   0   8   107613.65   103015.71   1604.26 o 
   2   0   8    11840.52     9708.62    329.09 o 
   3   0   8    26043.64    23353.16    389.02 o 
   4   0   8      167.79      224.99     67.67 o 
   5   0   8    12571.94    12866.42    273.88 o 
   6   0   8     6007.66     5978.45    168.18 o 
   7   0   8     4712.82     4064.29    145.82 o 
   8   0   8     4483.96     5464.07    174.20 o 
   9   0   8    11774.44    10369.51    244.86 o 
  10   0   8       32.91       65.97     63.58 o 
  11   0   8    17065.55    15747.88    299.15 o 
  12   0   8     2823.36     2940.92    144.63 o 
  13   0   8      269.85      112.48    103.58 o 
  14   0   8     3674.34     4447.82    278.98 o 
  15   0   8     1551.84     1597.81    206.71 o 
  16   0   8     2005.03     1635.39    290.06 o 
  17   0   8      238.49      469.33    228.38 o 
  18   0   8      124.60      116.24    205.69 o 
  19   0   8       48.54      -21.85    216.75 o 
  20   0   8      177.88      346.14    248.48 o 
  21   0   8      169.05      300.88    251.43 o 
   1   1   8    19848.59    19513.15    274.91 o 
   2   1   8      786.00      833.03     61.63 o 
   3   1   8     7693.28     7324.32    143.45 o 
   4   1   8       42.13       32.60     43.49 o 
   5   1   8    30180.69    26957.53    309.19 o 
   6   1   8     7626.57     6185.97    126.32 o 
   7   1   8    31000.96    30098.37    316.93 o 
   8   1   8     8702.05     8428.29    151.09 o 
   9   1   8     2260.75     2367.11     86.55 o 
  10   1   8      990.77      974.89     68.22 o 
  11   1   8      346.90      302.95     58.98 o 
  12   1   8      716.30      619.62     68.61 o 
  13   1   8     2276.18     2207.49    138.10 o 
  14   1   8      162.17       67.85     86.93 o 
  15   1   8     1192.58     1341.22    156.79 o 
  16   1   8     1396.49     1491.20    170.24 o 
  17   1   8       10.02      -92.02    133.68 o 
  18   1   8      131.89      514.88    172.47 o 
  19   1   8      767.25      892.39    203.02 o 
  20   1   8      118.65       81.74    162.47 o 
  21   1   8      164.39      309.61    200.28 o 
   0   2   8     3551.34     3740.71    171.13 o 
   1   2   8     4929.69     5157.63    123.33 o 
   2   2   8     5009.63     5337.39    113.80 o 
   3   2   8      275.84      125.68     46.07 o 
   4   2   8    10347.08    10954.93    211.10 o 
   5   2   8     3848.44     4147.73    104.93 o 
   6   2   8     1071.55     1417.73     80.54 o 
   7   2   8    10332.51    10295.09    167.53 o 
   8   2   8      867.33      707.39     58.97 o 
   9   2   8     6402.60     6120.78    133.12 o 
  10   2   8    14810.50    14667.47    217.06 o 
  11   2   8     2663.87     2398.68    109.75 o 
  12   2   8      577.95      568.98     81.04 o 
  13   2   8       51.18       75.11     66.97 o 
  14   2   8       89.76      210.12     88.61 o 
  15   2   8      645.46      516.32    107.45 o 
  16   2   8      598.21      828.12    149.32 o 
  17   2   8        7.71      -81.86    127.40 o 
  18   2   8       81.35      143.34    160.39 o 
  19   2   8       10.41      145.72    157.71 o 
  20   2   8       28.42      173.50    168.89 o 
  21   2   8      119.19      179.97    173.56 o 
   1   3   8      532.86      624.34     76.88 o 
   2   3   8     4301.87     3746.74     96.20 o 
   3   3   8      445.22      307.66     48.35 o 
   4   3   8      198.18      150.77     46.71 o 
   5   3   8    26743.01    24409.53    289.10 o 
   6   3   8      309.59      295.71     47.40 o 
   7   3   8     2471.87     2552.19     88.98 o 
   8   3   8     1792.83     1782.67     85.91 o 
   9   3   8     1919.53     1810.59     85.15 o 
  10   3   8      663.93      495.53     76.39 o 
  11   3   8      770.81      827.84     89.61 o 
  12   3   8      146.73      251.43     70.79 o 
  13   3   8     1883.75     2023.50    139.77 o 
  14   3   8      678.17      491.95    103.56 o 
  15   3   8      366.57      126.55    111.65 o 
  16   3   8       41.99     -101.16     89.62 o 
  17   3   8       43.13       -5.16    114.13 o 
  18   3   8       13.37       44.35    135.48 o 
  19   3   8        1.22      -41.99    148.62 o 
  20   3   8        3.32      -26.53    162.17 o 
  21   3   8       45.02      233.57    191.82 o 
   0   4   8    10884.49    10752.45    284.04 o 
   1   4   8    10879.53     9314.42    170.66 o 
   2   4   8     5660.00     5672.74    119.30 o 
   3   4   8      156.02       29.95     41.28 o 
   4   4   8     1363.87     1264.02     66.66 o 
   5   4   8     5467.09     4607.32    102.21 o 
   6   4   8     3952.90     3579.11     98.70 o 
   7   4   8     1988.55     1793.06    108.22 o 
   8   4   8      238.20      232.31     48.75 o 
   9   4   8       34.79       37.69     60.53 o 
  10   4   8       41.47      -11.39     63.11 o 
  11   4   8       12.47      -51.62     70.64 o 
  12   4   8        4.68      -42.01     82.91 o 
  13   4   8      150.29       -2.47    115.54 o 
  14   4   8      100.60      152.40     93.21 o 
  15   4   8      268.11      233.08     98.03 o 
  16   4   8        7.20       97.51     98.72 o 
  17   4   8      238.59      155.24    119.53 o 
  18   4   8        1.14       51.62    127.00 o 
  19   4   8       48.41       16.27    143.77 o 
  20   4   8       58.34      269.34    210.01 o 
  21   4   8       33.10      114.69    214.33 o 
   1   5   8       56.37       45.28     41.38 o 
   2   5   8     3510.02     3084.68     99.77 o 
   3   5   8     4858.25     4504.79    107.01 o 
   4   5   8      160.70      162.27     44.20 o 
   5   5   8     6255.58     6879.24    129.03 o 
   6   5   8      656.93      740.13     55.26 o 
   7   5   8      989.17      964.53     81.66 o 
   8   5   8     4255.28     4293.77    144.08 o 
   9   5   8     6030.65     6591.94    180.27 o 
  10   5   8      600.11      576.63     83.51 o 
  11   5   8     1992.42     1964.02    139.73 o 
  12   5   8     1312.33     1258.91    127.39 o 
  13   5   8     1093.51     1094.85    130.77 o 
  14   5   8       71.92      111.06     98.87 o 
  15   5   8      556.41      655.84    130.43 o 
  16   5   8      493.40      598.42    128.02 o 
  17   5   8      620.01      501.29    148.23 o 
  18   5   8      108.22      144.53    158.14 o 
  19   5   8      361.84      340.21    227.21 o 
  20   5   8        7.36     -249.50    245.11 o 
   0   6   8      543.27      546.05     76.20 o 
   1   6   8    11634.18    12035.41    182.61 o 
   2   6   8       10.47        4.64     38.54 o 
   3   6   8     1128.26     1421.94     71.46 o 
   4   6   8      460.71      395.23     48.38 o 
   5   6   8      919.63      852.87     63.36 o 
   6   6   8      500.65      526.57     63.82 o 
   7   6   8      983.17      863.12     81.86 o 
   8   6   8       13.90        8.92     60.02 o 
   9   6   8      192.38       56.63     80.19 o 
  10   6   8      366.48      488.14     99.53 o 
  11   6   8     1381.84     1652.29    141.81 o 
  12   6   8     1734.59     1695.92    149.33 o 
  13   6   8     6661.88     7180.09    278.79 o 
  14   6   8     1148.66     1256.29    162.43 o 
  15   6   8      279.00      506.92    138.68 o 
  16   6   8      191.79       -9.01    121.06 o 
  17   6   8      305.42      217.66    138.70 o 
  18   6   8      109.07      -36.45    214.64 o 
  19   6   8      144.41      167.22    159.79 o 
  20   6   8       37.18     -194.09    197.34 o 
   1   7   8     1445.87     1535.33     79.22 o 
   2   7   8       68.86      164.36     49.93 o 
   3   7   8      728.88      894.81     68.09 o 
   4   7   8     3719.91     4002.60    116.31 o 
   5   7   8       15.48      -70.68     47.12 o 
   6   7   8      439.19      314.11     91.79 o 
   7   7   8      652.91      807.42     93.45 o 
   8   7   8     2442.55     2519.55    164.83 o 
   9   7   8     9060.79     9779.85    294.57 o 
  10   7   8     2123.41     2108.37    178.66 o 
  11   7   8     3436.70     3805.27    211.94 o 
  12   7   8      440.64      399.41    124.23 o 
  13   7   8      100.18      195.06    114.96 o 
  14   7   8       61.28      140.12    121.15 o 
  15   7   8      247.87      183.58    124.05 o 
  16   7   8      790.71      674.30    158.66 o 
  17   7   8     1771.80     1965.48    211.31 o 
  18   7   8       74.14      -66.17    139.38 o 
  19   7   8      365.56      444.80    185.74 o 
   0   8   8       13.55       13.35     60.35 o 
   1   8   8       29.50       18.33     53.29 o 
   2   8   8      480.85      451.55    117.89 o 
   3   8   8     6225.65     6241.58    164.89 o 
   4   8   8     4696.05     4840.99    146.62 o 
   5   8   8      267.67      176.29     75.21 o 
   6   8   8      366.71      480.28     92.70 o 
   7   8   8       28.84        5.45     89.27 o 
   8   8   8     5060.69     4337.52    241.90 o 
   9   8   8      329.69      492.48    138.47 o 
  10   8   8     2278.49     2412.94    183.77 o 
  11   8   8     6667.67     7190.99    281.15 o 
  12   8   8      975.28     1192.18    157.61 o 
  13   8   8     1259.89     1591.62    178.57 o 
  14   8   8       23.70      126.66    126.80 o 
  15   8   8      332.37      204.39    130.46 o 
  16   8   8      244.52      278.25    146.73 o 
  17   8   8       72.66       47.44    137.18 o 
  18   8   8        6.80       21.64    142.84 o 
  19   8   8        0.57      -96.29    147.69 o 
   1   9   8      172.79      168.16     63.69 o 
   2   9   8      557.01      603.90     79.71 o 
   3   9   8        9.19       12.17     61.16 o 
   4   9   8     2396.42     2335.90    132.00 o 
   5   9   8     3304.35     3438.09    174.27 o 
   6   9   8     3743.25     4414.76    276.34 o 
   7   9   8     6185.86     5988.46    275.02 o 
   8   9   8     3120.96     3037.52    215.68 o 
   9   9   8     1331.72     1586.88    181.84 o 
  10   9   8      156.19      211.29    123.24 o 
  11   9   8      397.23      312.28    133.23 o 
  12   9   8      214.08      168.60    128.16 o 
  13   9   8       27.14       59.69    120.64 o 
  14   9   8      138.88      112.68    127.84 o 
  15   9   8      635.44      580.73    156.96 o 
  16   9   8      215.66      -39.50    136.98 o 
  17   9   8      384.71      210.36    135.35 o 
  18   9   8       68.86      205.00    163.89 o 
   0  10   8     5380.16     5889.04    249.58 o 
   1  10   8     1578.60     1860.03    111.32 o 
   2  10   8      309.88       74.16    104.64 o 
   3  10   8      496.66      380.35     98.10 o 
   4  10   8      136.61      154.34     94.75 o 
   5  10   8      192.64      267.31    119.59 o 
   6  10   8      117.01       -6.77    107.21 o 
   7  10   8      786.19      691.53    146.19 o 
   8  10   8       70.98     -149.83     99.88 o 
   9  10   8      556.36      540.35    145.86 o 
  10  10   8      320.15      126.59    118.79 o 
  11  10   8      151.86      409.63    151.09 o 
  12  10   8      487.33      536.49    163.53 o 
  13  10   8     3160.07     2589.43    275.70 o 
  14  10   8      411.77      459.06    171.34 o 
  15  10   8      307.30      294.92    165.99 o 
  16  10   8      209.38      119.98    222.33 o 
  17  10   8       42.50      -55.68    135.11 o 
   1  11   8       84.04      181.17     90.98 o 
   2  11   8      397.82      253.97     99.02 o 
   3  11   8      346.34      506.48    104.41 o 
   4  11   8     1417.37     1430.19    212.96 o 
   5  11   8      278.27      206.21    121.05 o 
   6  11   8       89.87      -18.72    112.37 o 
   7  11   8        9.46       36.61    117.91 o 
   8  11   8      161.49       72.05    114.84 o 
   9  11   8      757.22      721.88    158.94 o 
  10  11   8      408.23      461.92    152.76 o 
  11  11   8      201.50      173.25    147.17 o 
  12  11   8      168.13      -24.69    144.20 o 
  13  11   8       93.39      -24.18    145.15 o 
  14  11   8       41.62       97.43    157.43 o 
  15  11   8      122.12       94.37    170.24 o 
  16  11   8       27.20        9.82    143.25 o 
   0  12   8       35.91      -23.96    118.09 o 
   1  12   8      827.41      644.94    105.67 o 
   2  12   8       32.27       31.82     99.43 o 
   3  12   8      466.15      502.95    137.79 o 
   4  12   8      249.14      196.70    127.42 o 
   5  12   8      822.72      761.23    158.57 o 
   6  12   8     1115.60     1211.89    177.89 o 
   7  12   8       99.60       31.33    127.75 o 
   8  12   8      161.03       55.40    137.01 o 
   9  12   8        1.03       58.06    131.00 o 
  10  12   8      405.00      620.19    170.99 o 
  11  12   8      421.42      400.93    174.11 o 
  12  12   8      208.86      -18.97    146.40 o 
  13  12   8      497.67      703.09    192.52 o 
  14  12   8       24.67      130.02    164.15 o 
  15  12   8       30.08      336.36    279.24 o 
   1  13   8      916.10     1102.94    135.92 o 
   2  13   8       18.67       57.33    107.84 o 
   3  13   8      441.83      359.58    124.47 o 
   4  13   8      213.06      272.18    137.73 o 
   5  13   8      271.63      436.65    151.93 o 
   6  13   8      107.12       43.71    123.00 o 
   7  13   8       36.58     -142.09    118.34 o 
   8  13   8       35.55     -143.44    125.79 o 
   9  13   8      391.15      216.37    156.14 o 
  10  13   8       20.14       33.55    139.68 o 
  11  13   8       67.18        4.79    147.82 o 
  12  13   8        4.12       85.36    154.61 o 
  13  13   8        7.93     -226.09    150.73 o 
  14  13   8       26.50       16.97    259.95 o 
   0  14   8      479.70      553.16    176.97 o 
   1  14   8     1003.36     1242.75    189.26 o 
   2  14   8        4.05      -72.30    153.06 o 
   3  14   8       44.66       11.24    115.17 o 
   4  14   8       17.71      -45.13    123.29 o 
   5  14   8      124.00     -107.64    133.31 o 
   6  14   8       46.15     -189.16    126.11 o 
   7  14   8      135.96      -76.81    138.14 o 
   8  14   8      149.05      -35.64    177.15 o 
   9  14   8      291.27      215.97    166.21 o 
  10  14   8       59.21       13.01    149.70 o 
  11  14   8        0.54     -134.98    155.64 o 
  12  14   8       13.68     -114.22    200.58 o 
   1  15   8        2.15      140.49    176.66 o 
   2  15   8      386.96      329.23    158.07 o 
   3  15   8      903.72     1039.70    197.89 o 
   4  15   8      220.18      140.41    135.57 o 
   5  15   8      497.54      250.44    165.09 o 
   6  15   8      165.16       19.75    151.90 o 
   7  15   8      228.46      318.48    175.19 o 
   8  15   8      687.75      444.57    192.02 o 
   9  15   8        8.96     -112.41    146.75 o 
  10  15   8      134.20      178.15    183.68 o 
   0  16   8      315.71      375.44    388.61 o 
   1  16   8      714.35     1101.94    255.85 o 
   2  16   8       61.16      -30.77    183.25 o 
   3  16   8      435.36      227.10    177.30 o 
   4  16   8       81.41       86.25    165.26 o 
   5  16   8       57.67      256.59    175.54 o 
   6  16   8       88.78      -18.58    155.68 o 
   7  16   8       60.38     -161.71    162.22 o 
   8  16   8       15.08      -25.74    171.06 o 
   1  17   8       36.97       98.52    268.49 o 
   2  17   8       83.14       68.94    214.31 o 
   3  17   8      275.59      158.29    223.17 o 
   4  17   8      322.58      186.56    230.33 o 
   1   1   9     5674.01     5652.24    125.60 o 
   2   1   9      520.20      471.31     55.22 o 
   3   1   9     5193.42     4964.67    124.75 o 
   4   1   9      532.64      559.90     60.74 o 
   5   1   9      516.20      715.31     65.25 o 
   6   1   9      967.48      732.25     64.30 o 
   7   1   9       61.32       52.42     44.88 o 
   8   1   9     6590.20     6898.81    140.75 o 
   9   1   9     2498.43     2592.12     92.88 o 
  10   1   9      312.39      237.87     54.63 o 
  11   1   9      110.22       55.01     48.75 o 
  12   1   9       61.10       -7.27     53.39 o 
  13   1   9     1843.93     1812.68    105.81 o 
  14   1   9        0.79        3.08     77.07 o 
  15   1   9       15.76     -108.59    102.33 o 
  16   1   9       21.18      -59.38    113.56 o 
  17   1   9       27.57     -112.88    119.09 o 
  18   1   9      479.45      573.62    177.09 o 
  19   1   9       43.12      377.01    165.52 o 
  20   1   9      283.69      306.78    176.99 o 
  21   1   9        0.91      -11.50    157.81 o 
   0   2   9     2028.13     1870.37    109.79 o 
   1   2   9     8188.10     7600.68    168.51 o 
   2   2   9     5842.61     5106.85    121.73 o 
   3   2   9      532.41      305.71     52.76 o 
   4   2   9     9108.50     8316.05    164.21 o 
   5   2   9      668.73      683.11     57.88 o 
   6   2   9     7452.39     7690.59    151.69 o 
   7   2   9      358.64      278.51     60.71 o 
   8   2   9     4406.73     4443.96    157.24 o 
   9   2   9     3226.90     3730.28    117.13 o 
  10   2   9     3182.25     2881.89    105.06 o 
  11   2   9     1676.14     1685.86    100.40 o 
  12   2   9     3558.99     3580.85    135.93 o 
  13   2   9     1160.30      851.50     91.73 o 
  14   2   9     3597.50     3823.49    176.52 o 
  15   2   9       97.54      -50.99     90.87 o 
  16   2   9       68.64      265.37    125.40 o 
  17   2   9      118.94      146.94    125.10 o 
  18   2   9       30.61      -46.09    126.64 o 
  19   2   9       32.82      128.49    158.25 o 
  20   2   9      126.74      160.72    165.32 o 
  21   2   9       77.25      373.82    187.64 o 
   1   3   9     7653.33     6932.31    149.39 o 
   2   3   9       16.89       90.07     48.55 o 
   3   3   9     4031.46     3310.98     98.80 o 
   4   3   9    14093.34    12177.40    204.11 o 
   5   3   9     6189.68     6062.43    129.76 o 
   6   3   9    17231.06    16178.49    216.80 o 
   7   3   9     5973.06     6451.99    135.28 o 
   8   3   9     1368.16     1358.78     76.18 o 
   9   3   9     2518.17     2446.21    109.98 o 
  10   3   9     2943.13     2971.76    140.87 o 
  11   3   9     2361.24     2428.55    131.91 o 
  12   3   9     1642.69     1903.86    119.08 o 
  13   3   9       81.62       41.66     86.43 o 
  14   3   9      109.13      113.37     89.82 o 
  15   3   9       80.23       64.42     93.82 o 
  16   3   9     3509.84     3946.36    195.46 o 
  17   3   9      184.04       30.32    124.26 o 
  18   3   9     2900.99     2847.37    231.49 o 
  19   3   9      439.08      433.29    171.76 o 
  20   3   9       53.82      456.24    183.76 o 
  21   3   9        8.69        1.09    213.62 o 
   0   4   9     5302.09     5451.11    182.23 o 
   1   4   9     4265.84     4358.62    172.12 o 
   2   4   9    19028.23    18224.91    239.65 o 
   3   4   9     1995.82     1632.98     77.35 o 
   4   4   9     1053.78     1005.81     67.84 o 
   5   4   9       99.43       61.14     55.19 o 
   6   4   9      198.87      224.09     48.04 o 
   7   4   9       74.28       23.68     41.11 o 
   8   4   9     2139.84     1831.77     83.62 o 
   9   4   9     3668.49     4034.92    138.11 o 
  10   4   9     4920.65     4401.69    159.82 o 
  11   4   9     4229.96     4290.68    161.38 o 
  12   4   9     2888.94     3408.95    174.60 o 
  13   4   9     3179.75     3163.62    177.65 o 
  14   4   9     4145.21     4312.13    204.92 o 
  15   4   9     1272.43     1516.08    162.01 o 
  16   4   9      144.38      175.18    113.56 o 
  17   4   9       81.79       56.17    124.09 o 
  18   4   9      260.86      -31.85    202.18 o 
  19   4   9       20.41      478.87    207.09 o 
  20   4   9       82.60      486.76    475.34 o 
   1   5   9     8568.63     7586.82    164.56 o 
   2   5   9     4059.97     4491.10    120.08 o 
   3   5   9      148.42      178.38     45.01 o 
   4   5   9     3709.97     3555.03    102.56 o 
   5   5   9    10610.56    10187.43    156.71 o 
   6   5   9    15930.25    15826.92    256.46 o 
   7   5   9     8724.54     8104.37    206.13 o 
   8   5   9     9317.42     8625.19    199.25 o 
   9   5   9     1111.05     1232.73     99.93 o 
  10   5   9      191.97      102.21    103.66 o 
  11   5   9        1.95      -27.42     83.23 o 
  12   5   9      525.67      542.96    111.20 o 
  13   5   9      877.14      860.30    123.95 o 
  14   5   9      550.46      390.61    127.61 o 
  15   5   9       31.67      -33.59    112.20 o 
  16   5   9       14.41      -33.44    117.60 o 
  17   5   9      212.20      304.65    143.64 o 
  18   5   9      792.42      525.03    176.18 o 
  19   5   9       89.77      148.61    202.90 o 
  20   5   9      458.46      331.01    237.41 o 
   0   6   9    12064.08    12427.23    524.40 o 
   1   6   9       60.54      107.90     44.55 o 
   2   6   9     8727.68     8173.48    150.10 o 
   3   6   9     8763.16     8210.64    196.84 o 
   4   6   9       57.92       10.52     42.80 o 
   5   6   9      742.70      980.45     63.48 o 
   6   6   9      243.14      179.58     61.23 o 
   7   6   9      737.59      735.26     89.41 o 
   8   6   9      840.35      824.57     94.50 o 
   9   6   9      485.73      505.26     90.72 o 
  10   6   9     4313.76     4012.02    202.11 o 
  11   6   9     2400.14     2670.38    184.48 o 
  12   6   9     3970.21     3642.64    210.84 o 
  13   6   9     3464.66     3254.90    210.41 o 
  14   6   9      925.12      898.97    146.62 o 
  15   6   9      626.64      287.72    129.25 o 
  16   6   9        3.00      -63.19    124.44 o 
  17   6   9       30.24      281.66    143.05 o 
  18   6   9       24.00      100.63    138.07 o 
  19   6   9       60.75      -95.19    155.17 o 
  20   6   9       12.99      -21.00    218.58 o 
   1   7   9     1951.01     2049.01     97.87 o 
   2   7   9     3534.47     3408.97    114.41 o 
   3   7   9      910.02      954.82    110.55 o 
   4   7   9    13687.04    13604.65    248.94 o 
   5   7   9     1899.47     2004.44    116.41 o 
   6   7   9     1977.20     1920.58    120.63 o 
   7   7   9        4.72        9.28     66.56 o 
   8   7   9      272.59       74.43     71.82 o 
   9   7   9      275.76      302.86    102.16 o 
  10   7   9       78.60        8.80     98.70 o 
  11   7   9        2.76      128.00    106.03 o 
  12   7   9      225.16      151.84    111.53 o 
  13   7   9        0.54       25.40    108.00 o 
  14   7   9       12.02       87.31    157.03 o 
  15   7   9      332.84      384.40    174.09 o 
  16   7   9      234.60      166.06    133.00 o 
  17   7   9        3.18       63.40    142.24 o 
  18   7   9      219.71      120.07    148.25 o 
  19   7   9        7.19        6.13    163.10 o 
   0   8   9      129.91      141.69     83.23 o 
   1   8   9      676.41      659.42     76.38 o 
   2   8   9      836.45      627.82     79.02 o 
   3   8   9      934.05      991.02     99.80 o 
   4   8   9      413.57      461.87     83.34 o 
   5   8   9      842.82      776.77    104.99 o 
   6   8   9       98.86       62.00     76.53 o 
   7   8   9      480.65      495.29    126.64 o 
   8   8   9      913.09      989.10    147.51 o 
   9   8   9       25.54      -45.12     89.85 o 
  10   8   9      323.03      171.88    139.79 o 
  11   8   9      306.32      383.80    123.40 o 
  12   8   9        1.34     -115.64     98.76 o 
  13   8   9      226.43       85.27    116.55 o 
  14   8   9       84.67      189.32    127.49 o 
  15   8   9      108.23       49.30    124.51 o 
  16   8   9       21.44     -116.28    138.31 o 
  17   8   9       47.88      144.45    149.48 o 
  18   8   9        0.25      -72.55    144.53 o 
  19   8   9       12.91      110.33    191.31 o 
   1   9   9        0.29      -69.30     56.97 o 
   2   9   9     1388.17     1563.04    106.99 o 
   3   9   9       52.49       -1.27     71.42 o 
   4   9   9      331.86      286.43     83.82 o 
   5   9   9      483.14      480.47    103.50 o 
   6   9   9      322.73      453.47    127.11 o 
   7   9   9      986.73     1056.76    188.56 o 
   8   9   9      910.63      886.19    153.44 o 
   9   9   9     4354.50     4597.41    265.96 o 
  10   9   9      854.00      752.83    155.30 o 
  11   9   9      288.74      214.35    136.21 o 
  12   9   9       75.49       36.46    116.41 o 
  13   9   9      103.78      -63.24    113.06 o 
  14   9   9       16.72     -122.70    112.59 o 
  15   9   9       43.93     -140.19    121.41 o 
  16   9   9      333.97      178.58    148.50 o 
  17   9   9      168.80      262.45    135.94 o 
  18   9   9        9.61       43.87    177.11 o 
   0  10   9     2283.90     2365.34    176.95 o 
   1  10   9      201.23      132.41     70.75 o 
   2  10   9      728.71      799.36    108.24 o 
   3  10   9       89.47      202.20    104.73 o 
   4  10   9      439.81      414.04    105.98 o 
   5  10   9        4.83       -6.43    101.76 o 
   6  10   9       67.25      176.99    144.19 o 
   7  10   9       51.06       90.78    114.18 o 
   8  10   9     1730.13     1761.44    228.34 o 
   9  10   9       33.21       26.59    120.29 o 
  10  10   9       11.35      -31.13    111.93 o 
  11  10   9      178.11      162.18    136.84 o 
  12  10   9        2.66      -49.33    130.15 o 
  13  10   9       22.73       10.34    138.06 o 
  14  10   9      427.78      267.77    154.82 o 
  15  10   9       62.33        8.98    152.04 o 
  16  10   9       15.30       -7.56    163.39 o 
  17  10   9        5.21      -74.27    149.39 o 
   1  11   9       10.95      141.14     82.96 o 
   2  11   9       84.19      101.60     87.35 o 
   3  11   9     2224.73     1987.14    146.30 o 
   4  11   9      564.19      775.44    146.47 o 
   5  11   9     1333.74     1378.11    176.02 o 
   6  11   9     3529.59     3680.40    315.00 o 
   7  11   9     1082.39      903.44    169.86 o 
   8  11   9      440.58      595.64    153.12 o 
   9  11   9      115.50      180.47    135.83 o 
  10  11   9      143.61       92.17    135.03 o 
  11  11   9      754.00      658.16    237.04 o 
  12  11   9      136.79       37.49    145.90 o 
  13  11   9       13.51      -40.05    155.28 o 
  14  11   9       50.37        1.40    156.99 o 
  15  11   9        2.36     -130.48    169.54 o 
  16  11   9        7.50       84.19    195.72 o 
   0  12   9     2671.90     3382.52    435.93 o 
   1  12   9      276.64      268.39     96.33 o 
   2  12   9     2355.35     2447.46    169.24 o 
   3  12   9       24.70        4.99    112.07 o 
   4  12   9      809.33      733.59    154.83 o 
   5  12   9      623.53      850.00    162.87 o 
   6  12   9        0.08       -1.04    124.36 o 
   7  12   9      456.02      373.26    146.29 o 
   8  12   9       33.97      149.48    134.49 o 
   9  12   9      920.87     1056.44    184.65 o 
  10  12   9     2621.22     2610.51    255.11 o 
  11  12   9      117.40       18.13    149.92 o 
  12  12   9      842.73      726.83    207.89 o 
  13  12   9      210.59       80.54    161.92 o 
  14  12   9      147.92      265.51    172.82 o 
  15  12   9        5.70     -306.64    251.25 o 
   1  13   9       75.35       40.73     98.79 o 
   2  13   9     5112.17     5608.86    262.84 o 
   3  13   9      150.60      180.80    126.37 o 
   4  13   9      508.82      718.52    198.38 o 
   5  13   9     1452.96     1749.69    212.86 o 
   6  13   9      533.26      616.36    163.86 o 
   7  13   9      345.54      361.05    151.65 o 
   8  13   9      127.59       46.75    133.26 o 
   9  13   9      550.40      429.44    168.72 o 
  10  13   9      101.70      432.28    172.57 o 
  11  13   9      270.80      235.49    159.82 o 
  12  13   9        5.90        5.61    154.49 o 
  13  13   9      123.66       37.90    169.46 o 
  14  13   9      160.74       61.62    285.52 o 
   0  14   9      956.51     1289.43    214.70 o 
   1  14   9       22.88      -12.49    131.70 o 
   2  14   9      643.97      670.82    274.78 o 
   3  14   9      340.71      129.09    127.94 o 
   4  14   9       35.32      -94.65    133.95 o 
   5  14   9       36.95      136.20    142.66 o 
   6  14   9      105.89       70.44    143.70 o 
   7  14   9      157.15     -118.31    140.34 o 
   8  14   9        1.81     -168.94    136.51 o 
   9  14   9      219.23       91.81    166.06 o 
  10  14   9      154.49       81.06    160.20 o 
  11  14   9      144.67      142.23    174.44 o 
  12  14   9      388.18      297.72    286.36 o 
   1  15   9       21.71      -38.80    200.62 o 
   2  15   9       51.87      -60.48    145.84 o 
   3  15   9       95.35      138.02    149.05 o 
   4  15   9      127.15       39.94    153.35 o 
   5  15   9      165.91      -31.15    143.52 o 
   6  15   9      567.74      515.46    230.39 o 
   7  15   9      173.34      -21.54    151.53 o 
   8  15   9      396.64      397.54    188.95 o 
   9  15   9      193.90      182.62    173.39 o 
  10  15   9       13.09     -128.76    204.68 o 
   0  16   9      132.79     -166.86    294.21 o 
   1  16   9       18.64      268.95    212.47 o 
   2  16   9       17.00     -128.54    184.59 o 
   3  16   9        0.30     -100.90    176.20 o 
   4  16   9       67.94      280.44    175.37 o 
   5  16   9        0.61       48.96    167.40 o 
   6  16   9       56.06        1.30    166.02 o 
   7  16   9        8.92      -99.26    163.13 o 
   8  16   9       17.07     -299.49    199.66 o 
   1  17   9       21.19       32.86    286.52 o 
   2  17   9        0.22      180.97    228.52 o 
   3  17   9        0.56       79.70    229.41 o 
   0   0  10    10267.27     9366.61    300.40 o 
   1   0  10     1281.12     1139.77     86.94 o 
   2   0  10     5051.61     4875.81    231.71 o 
   3   0  10      103.20      166.46     70.64 o 
   4   0  10     5713.96     6875.04    309.61 o 
   5   0  10       10.18      -62.97     67.41 o 
   6   0  10     2246.75     2169.77    132.43 o 
   7   0  10       61.78      -43.39     76.37 o 
   8   0  10      344.51      466.04     83.20 o 
   9   0  10      148.50      191.70     76.57 o 
  10   0  10      504.64      538.67    110.29 o 
  11   0  10      369.51      475.47     87.85 o 
  12   0  10    11108.54    11518.10    267.57 o 
  13   0  10     1799.97     1865.71    157.06 o 
  14   0  10     6911.34     7709.65    310.90 o 
  15   0  10     1677.55     1753.03    215.85 o 
  16   0  10     2645.60     2916.48    362.95 o 
  17   0  10     1235.67     1340.02    299.30 o 
  18   0  10       17.08      107.04    211.51 o 
  19   0  10      293.55      305.18    237.26 o 
  20   0  10      815.12      408.11    271.04 o 
  21   0  10      133.52      160.27    239.07 o 
   1   1  10      452.60      448.23     52.95 o 
   2   1  10      164.41      217.00     50.33 o 
   3   1  10    12383.26    13797.08    219.66 o 
   4   1  10       49.67      123.95     51.98 o 
   5   1  10      877.17     1187.18     79.92 o 
   6   1  10     5411.47     5481.16    133.98 o 
   7   1  10     5710.52     5671.84    172.44 o 
   8   1  10    13378.04    13727.34    216.20 o 
   9   1  10     1571.63     1205.94     77.87 o 
  10   1  10     8101.82     8724.83    164.29 o 
  11   1  10        1.53        8.11     51.94 o 
  12   1  10     2308.46     2682.10    113.70 o 
  13   1  10      554.38      681.79     78.87 o 
  14   1  10      831.79      828.16     97.94 o 
  15   1  10       20.33       42.04     98.84 o 
  16   1  10     8735.53     8930.28    485.53 o 
  17   1  10       59.56      161.47    129.03 o 
  18   1  10     1968.87     1825.80    236.92 o 
  19   1  10      206.63      373.40    175.57 o 
  20   1  10      242.31      490.31    189.02 o 
  21   1  10       95.27      230.40    173.61 o 
   0   2  10    10759.39    12648.05    303.59 o 
   1   2  10     3111.19     2792.31    102.63 o 
   2   2  10     1694.26     1671.67     81.49 o 
   3   2  10     3621.79     3820.61    115.53 o 
   4   2  10    19012.27    17834.45    274.53 o 
   5   2  10       77.09      211.50     56.72 o 
   6   2  10       90.07      -10.61     44.18 o 
   7   2  10     5959.62     5132.33    131.38 o 
   8   2  10    10788.38    10855.77    271.26 o 
   9   2  10      116.54       49.62     48.25 o 
  10   2  10     8371.50     8120.95    205.60 o 
  11   2  10     2171.79     2308.35    127.34 o 
  12   2  10     3056.34     3255.24    126.94 o 
  13   2  10     3800.61     4624.84    156.59 o 
  14   2  10      248.27      166.86    110.89 o 
  15   2  10      577.76      622.54    111.26 o 
  16   2  10      231.45      225.52    132.25 o 
  17   2  10       83.70       29.47    122.75 o 
  18   2  10      222.70      141.62    176.41 o 
  19   2  10       29.90      176.36    160.42 o 
  20   2  10      131.72       65.05    171.70 o 
  21   2  10      101.08      457.52    235.65 o 
   1   3  10      967.92     1280.87     79.80 o 
   2   3  10     4561.81     5325.99    122.78 o 
   3   3  10       70.21       67.84     47.93 o 
   4   3  10     4238.25     4187.68    132.06 o 
   5   3  10     3130.57     3868.49    107.71 o 
   6   3  10       92.54      104.86     47.93 o 
   7   3  10     2087.45     2222.10     89.17 o 
   8   3  10     5683.02     5365.70    132.75 o 
   9   3  10        5.92       11.58     47.73 o 
  10   3  10     2191.77     2147.57    113.45 o 
  11   3  10     2443.05     2808.59    131.41 o 
  12   3  10      169.45      204.83     85.66 o 
  13   3  10      133.09      200.19    100.33 o 
  14   3  10       29.88      -78.78     88.96 o 
  15   3  10      383.33      488.03    110.31 o 
  16   3  10     1676.12     1850.74    156.55 o 
  17   3  10       13.64      -11.84    114.07 o 
  18   3  10      180.08      320.38    146.44 o 
  19   3  10      162.33      -46.01    160.04 o 
  20   3  10       66.72      116.35    207.62 o 
   0   4  10     7095.48     6989.29    209.53 o 
   1   4  10     8683.89     9743.34    187.89 o 
   2   4  10       89.16      127.08     47.09 o 
   3   4  10     1524.23     1565.87     79.44 o 
   4   4  10     2628.14     3230.47    105.78 o 
   5   4  10      359.66      502.19     52.70 o 
   6   4  10      341.37      416.87     53.92 o 
   7   4  10     1389.81     1391.60     87.90 o 
   8   4  10      419.68      385.41     59.17 o 
   9   4  10     1719.68     1640.98    151.01 o 
  10   4  10     1573.71     1834.74    120.15 o 
  11   4  10       33.53      104.61     76.23 o 
  12   4  10     1240.86     1351.56    131.78 o 
  13   4  10      624.09      703.46    121.26 o 
  14   4  10      232.04      191.61    104.21 o 
  15   4  10     1697.08     1867.18    182.93 o 
  16   4  10       43.01      -71.96    114.53 o 
  17   4  10       21.01       99.45    130.60 o 
  18   4  10        4.26      169.51    197.21 o 
  19   4  10      382.53      375.05    224.17 o 
  20   4  10       28.04      257.50    286.61 o 
   1   5  10     1940.41     2015.68     98.74 o 
   2   5  10     1974.54     1483.31     89.67 o 
   3   5  10      608.89      500.19     55.90 o 
   4   5  10      426.95      329.44     54.58 o 
   5   5  10      277.01      133.87     50.38 o 
   6   5  10     2813.25     2959.27     97.95 o 
   7   5  10       13.92      -26.12     52.98 o 
   8   5  10      287.26      228.23     72.82 o 
   9   5  10      693.63      947.93    106.99 o 
  10   5  10       10.46       70.12     78.86 o 
  11   5  10      923.34      833.11    130.03 o 
  12   5  10       33.37      133.45    104.24 o 
  13   5  10        0.05      123.47    110.12 o 
  14   5  10      265.68      357.47    124.72 o 
  15   5  10       93.55        2.61    120.61 o 
  16   5  10        5.67     -161.71    122.37 o 
  17   5  10      200.71      266.98    138.86 o 
  18   5  10        7.25      -99.30    144.89 o 
  19   5  10        2.43        4.75    204.95 o 
  20   5  10       81.48      -92.03    205.49 o 
   0   6  10     9466.04     8512.74    235.42 o 
   1   6  10     3626.77     3233.13    133.40 o 
   2   6  10    11038.81    10071.25    188.03 o 
   3   6  10     2421.05     2533.97    103.61 o 
   4   6  10     1640.47     1582.64     81.33 o 
   5   6  10     1683.08     1662.10    101.17 o 
   6   6  10     1860.67     1791.76     98.18 o 
   7   6  10     1035.23      794.03     98.02 o 
   8   6  10      707.17      649.78     96.22 o 
   9   6  10       77.67      119.57     79.72 o 
  10   6  10       10.92       -8.45     93.78 o 
  11   6  10      601.67      388.98    116.19 o 
  12   6  10      984.91     1010.98    144.59 o 
  13   6  10      387.74      481.80    128.90 o 
  14   6  10      969.63      945.98    151.50 o 
  15   6  10       23.72     -120.37    111.99 o 
  16   6  10      650.39      772.35    164.00 o 
  17   6  10      290.05      211.93    164.11 o 
  18   6  10      378.67      394.06    160.07 o 
  19   6  10        3.01      123.84    208.31 o 
   1   7  10        0.68      -30.18     41.78 o 
   2   7  10     3088.61     2388.20    113.96 o 
   3   7  10     1557.14     1318.67     80.28 o 
   4   7  10    11298.14    11268.99    234.95 o 
   5   7  10     1232.19     1270.15    104.83 o 
   6   7  10     6082.85     6322.59    194.53 o 
   7   7  10      509.26      579.86     92.20 o 
   8   7  10     1852.26     1659.51    124.40 o 
   9   7  10      101.94      154.25     97.60 o 
  10   7  10      116.91       59.67     99.50 o 
  11   7  10      166.65      -31.27    113.46 o 
  12   7  10      364.33      414.87    129.33 o 
  13   7  10        3.83       48.93    113.08 o 
  14   7  10      785.65      709.56    149.42 o 
  15   7  10      139.01       -5.37    125.66 o 
  16   7  10      333.64      293.26    142.45 o 
  17   7  10       46.52     -110.93    136.43 o 
  18   7  10      141.49      109.35    190.84 o 
  19   7  10       13.97      -31.24    213.91 o 
   0   8  10    19206.04    17000.98    390.76 o 
   1   8  10     1197.61     1109.02     91.00 o 
   2   8  10     6123.64     6060.90    171.79 o 
   3   8  10     2298.93     2231.99    116.44 o 
   4   8  10     3698.86     4062.03    166.66 o 
   5   8  10        4.91        1.71     76.26 o 
   6   8  10     1475.55     1353.68    129.56 o 
   7   8  10     3254.03     2924.34    170.38 o 
   8   8  10     4756.46     5251.84    232.66 o 
   9   8  10      351.61      214.05    108.89 o 
  10   8  10    10833.91    10775.88    490.88 o 
  11   8  10     1372.70     1375.41    158.75 o 
  12   8  10      247.95       85.94    111.39 o 
  13   8  10      149.36       34.21    116.09 o 
  14   8  10       23.17       84.15    122.44 o 
  15   8  10        7.15        9.61    138.18 o 
  16   8  10      291.86      183.58    140.50 o 
  17   8  10        9.80       -5.31    144.78 o 
  18   8  10       38.52       73.43    157.86 o 
   1   9  10      159.46      123.42     67.30 o 
   2   9  10     6009.64     5849.49    177.57 o 
   3   9  10     2220.43     2141.71    135.95 o 
   4   9  10     9612.36     9555.02    341.53 o 
   5   9  10     2163.01     2276.33    159.31 o 
   6   9  10     7129.06     7444.39    349.68 o 
   7   9  10        3.49     -139.08     92.72 o 
   8   9  10     2483.30     2767.85    265.35 o 
   9   9  10     1204.23     1251.39    174.14 o 
  10   9  10       46.75       18.78    114.37 o 
  11   9  10        5.60     -132.90    108.58 o 
  12   9  10      192.45      121.65    116.57 o 
  13   9  10      177.16      229.77    126.57 o 
  14   9  10      753.70      548.38    151.90 o 
  15   9  10      104.85     -157.07    119.33 o 
  16   9  10      162.12      108.66    145.89 o 
  17   9  10        6.30       23.49    144.41 o 
  18   9  10      194.80      357.51    199.47 o 
   0  10  10     6849.42     6827.11    272.85 o 
   1  10  10     4377.28     4544.64    160.31 o 
   2  10  10     4218.02     4645.37    179.23 o 
   3  10  10        5.08      -79.88     70.88 o 
   4  10  10        6.18       22.23     87.74 o 
   5  10  10       65.93        8.98    107.29 o 
   6  10  10       63.77       58.80    109.72 o 
   7  10  10     2330.84     2248.38    201.92 o 
   8  10  10     2274.75     1922.49    248.45 o 
   9  10  10      754.30      679.88    263.35 o 
  10  10  10      660.69      581.14    151.92 o 
  11  10  10       39.48       44.49    133.88 o 
  12  10  10     1040.42      957.91    181.87 o 
  13  10  10      268.26      358.36    157.41 o 
  14  10  10      526.93      576.62    295.04 o 
  15  10  10       18.00      -87.93    151.98 o 
  16  10  10      303.69      250.92    168.65 o 
  17  10  10        0.07      -53.71    205.09 o 
   1  11  10      175.44      279.74     89.53 o 
   2  11  10     5728.96     6200.93    224.89 o 
   3  11  10       14.36       34.60     98.35 o 
   4  11  10     2826.49     3694.91    239.00 o 
   5  11  10     1151.07     1065.65    161.53 o 
   6  11  10     1027.84     1128.11    170.96 o 
   7  11  10     1187.14     1161.95    261.76 o 
   8  11  10        3.55      -83.15    143.24 o 
   9  11  10      196.28       47.52    127.01 o 
  10  11  10        0.64     -176.66    117.78 o 
  11  11  10        8.27      -18.24    137.52 o 
  12  11  10      145.95       30.45    139.83 o 
  13  11  10       52.70        8.13    151.12 o 
  14  11  10      342.37      427.41    179.00 o 
  15  11  10      101.67     -179.66    160.17 o 
  16  11  10      107.40       58.49    353.49 o 
   0  12  10     1007.98     1115.15    197.09 o 
   1  12  10      153.11       75.00     86.53 o 
   2  12  10      179.38       13.20     89.25 o 
   3  12  10      321.39      277.99    119.75 o 
   4  12  10      421.60      491.74    151.52 o 
   5  12  10      349.16      384.02    138.99 o 
   6  12  10       92.20       54.43    146.59 o 
   7  12  10     1336.84     1289.32    188.53 o 
   8  12  10      364.65      435.92    158.13 o 
   9  12  10      712.46      472.94    156.26 o 
  10  12  10     1922.14     1506.42    215.23 o 
  11  12  10        1.62     -146.35    138.98 o 
  12  12  10       14.41     -139.78    128.58 o 
  13  12  10       45.24     -100.37    152.82 o 
  14  12  10       26.88     -154.56    161.12 o 
  15  12  10        2.57       55.96    285.61 o 
   1  13  10       80.36      190.15    108.42 o 
   2  13  10      112.21       57.23    116.55 o 
   3  13  10      353.72      196.34    120.36 o 
   4  13  10      484.32      439.12    153.70 o 
   5  13  10      314.71      298.24    142.75 o 
   6  13  10        1.29     -187.26    124.84 o 
   7  13  10        3.83     -106.19    138.21 o 
   8  13  10       73.15       47.47    137.79 o 
   9  13  10      159.20      104.25    171.76 o 
  10  13  10        0.88     -107.83    140.42 o 
  11  13  10       15.50     -163.37    133.67 o 
  12  13  10       81.15     -201.65    153.11 o 
  13  13  10       40.30       21.18    273.71 o 
   0  14  10      360.12      153.10    164.54 o 
   1  14  10      125.90       92.88    144.35 o 
   2  14  10        2.65       55.58    136.48 o 
   3  14  10      225.70      156.64    151.85 o 
   4  14  10      124.89      134.35    129.35 o 
   5  14  10      498.75      409.65    163.68 o 
   6  14  10        0.30      -21.13    140.53 o 
   7  14  10      183.62       72.56    146.33 o 
   8  14  10       10.42      136.27    148.05 o 
   9  14  10       44.12       22.23    143.46 o 
  10  14  10       47.58       35.35    168.13 o 
  11  14  10       12.49     -173.37    161.04 o 
  12  14  10       57.67       -8.35    281.52 o 
   1  15  10      110.05      -28.07    176.82 o 
   2  15  10       24.98     -140.42    136.81 o 
   3  15  10      129.64      149.58    159.20 o 
   4  15  10       35.54      -86.06    165.93 o 
   5  15  10       22.89       91.50    143.00 o 
   6  15  10       89.59      -21.63    152.22 o 
   7  15  10        2.37     -161.19    151.58 o 
   8  15  10      940.74     1021.44    218.87 o 
   9  15  10        0.25      -91.26    151.61 o 
  10  15  10      165.38      -77.45    222.29 o 
   0  16  10      606.41      810.16    454.48 o 
   1  16  10       34.18     -140.60    190.96 o 
   2  16  10      241.08      134.18    239.14 o 
   3  16  10       87.85       72.31    168.55 o 
   4  16  10        0.85      -57.43    159.28 o 
   5  16  10      262.14      346.65    186.86 o 
   6  16  10       12.24      -39.62    164.88 o 
   7  16  10       22.68      123.68    175.07 o 
   1  17  10       27.69     -133.43    264.62 o 
   2  17  10       32.36      -82.99    223.20 o 
   1   1  11     1589.39     1496.38     85.43 o 
   2   1  11     4578.62     4091.65    161.65 o 
   3   1  11     1430.80     1264.03     83.45 o 
   4   1  11      434.21      236.08     68.44 o 
   5   1  11       21.76      179.86     59.91 o 
   6   1  11     3187.82     3261.31    120.02 o 
   7   1  11      269.73      207.08     62.40 o 
   8   1  11     2199.44     2383.99    101.40 o 
   9   1  11      374.51      296.90     97.40 o 
  10   1  11      480.21      421.72     65.62 o 
  11   1  11        0.26      -38.22     51.21 o 
  12   1  11      182.71      181.32     70.24 o 
  13   1  11      164.26       70.98     64.47 o 
  14   1  11      182.62      157.82     83.73 o 
  15   1  11       16.41      -76.71     82.91 o 
  16   1  11        2.42       67.10    124.20 o 
  17   1  11       12.17       26.83    122.43 o 
  18   1  11      276.66      475.97    168.29 o 
  19   1  11       39.87      212.87    166.28 o 
  20   1  11       68.25      189.46    177.33 o 
  21   1  11       18.45      269.26    188.05 o 
   0   2  11      204.26      180.44     72.75 o 
   1   2  11     1987.36     1916.17     77.69 o 
   2   2  11     1655.55     1840.58     93.77 o 
   3   2  11     5739.96     5337.59    154.67 o 
   4   2  11      477.25      578.33     67.20 o 
   5   2  11     2567.85     2931.20    116.13 o 
   6   2  11     1055.48     1231.13    125.00 o 
   7   2  11       99.60       62.06     50.82 o 
   8   2  11      324.42      368.53     63.43 o 
   9   2  11      171.07      122.80     54.30 o 
  10   2  11     2669.13     2916.77    122.60 o 
  11   2  11      200.55       14.77     68.68 o 
  12   2  11     4503.45     4501.69    221.29 o 
  13   2  11      303.87      312.82     77.91 o 
  14   2  11     2886.21     3127.57    141.84 o 
  15   2  11        9.39       83.46     93.11 o 
  16   2  11      118.61       98.36    124.78 o 
  17   2  11        0.30       -1.29    124.64 o 
  18   2  11      114.43      -48.01    129.30 o 
  19   2  11      166.22      322.25    206.30 o 
  20   2  11       64.33      397.26    217.03 o 
   1   3  11     2170.34     2537.73     99.40 o 
   2   3  11    14548.77    12239.53    198.33 o 
   3   3  11     1895.80     2066.60     94.74 o 
   4   3  11    17846.02    16843.64    262.95 o 
   5   3  11     2295.40     2378.22    104.80 o 
   6   3  11    10513.64    10843.62    189.95 o 
   7   3  11       36.15       22.06     52.80 o 
   8   3  11     1375.34     1070.49     74.78 o 
   9   3  11       17.78       25.84     52.46 o 
  10   3  11     1849.75     2137.86    176.85 o 
  11   3  11      984.68      826.79     93.36 o 
  12   3  11     1033.39     1012.40    103.39 o 
  13   3  11     1116.72     1084.45    117.59 o 
  14   3  11      453.67      458.67    112.87 o 
  15   3  11      668.59      738.26    138.28 o 
  16   3  11     2973.88     3140.17    211.20 o 
  17   3  11      192.15      350.84    330.06 o 
  18   3  11     1206.36     1460.68    288.91 o 
  19   3  11        2.21      110.58    206.23 o 
  20   3  11      308.20      297.42    284.77 o 
   0   4  11    20629.59    22568.84    426.21 o 
   1   4  11      174.23      160.24     54.55 o 
   2   4  11      831.72      651.87     62.03 o 
   3   4  11     3160.65     2801.82    102.30 o 
   4   4  11     2375.53     2396.84    102.80 o 
   5   4  11      794.87      789.91     76.27 o 
   6   4  11       42.24       86.74     45.15 o 
   7   4  11      503.11      435.47     59.13 o 
   8   4  11     6609.67     6526.89    167.49 o 
   9   4  11     1049.49      934.45     87.37 o 
  10   4  11     5016.08     5072.25    180.76 o 
  11   4  11       68.50      111.66     88.19 o 
  12   4  11     2566.62     2705.94    188.04 o 
  13   4  11      319.82      319.38    115.98 o 
  14   4  11     3973.63     4495.26    237.36 o 
  15   4  11      124.51       67.39    120.36 o 
  16   4  11       48.53      -25.90    114.24 o 
  17   4  11       58.07      -35.41    150.96 o 
  18   4  11       41.39      -32.62    172.72 o 
  19   4  11      211.90      385.57    222.35 o 
  20   4  11      167.08      158.62    264.32 o 
   1   5  11     1473.39     1725.50     91.66 o 
   2   5  11       63.44       17.16     43.27 o 
   3   5  11     2441.43     2080.49     91.74 o 
   4   5  11    11420.77    11842.38    192.48 o 
   5   5  11     1117.82     1096.72     76.46 o 
   6   5  11     9227.28     9062.19    183.41 o 
   7   5  11      536.66      587.54     81.34 o 
   8   5  11    10259.13    10008.08    232.83 o 
   9   5  11      490.27      635.45     91.09 o 
  10   5  11       37.13       33.75     79.45 o 
  11   5  11      209.18      134.63     98.78 o 
  12   5  11     2937.97     2926.61    195.40 o 
  13   5  11       10.29      105.94    110.49 o 
  14   5  11        9.25       55.85    116.30 o 
  15   5  11        0.16       53.64    121.66 o 
  16   5  11      222.16      270.37    133.78 o 
  17   5  11       62.49      -96.86    128.04 o 
  18   5  11     1517.87     1540.74    316.06 o 
  19   5  11       51.31     -182.54    188.61 o 
  20   5  11      235.28      152.82    426.73 o 
   0   6  11    17118.11    15653.78    496.44 o 
   1   6  11     1930.03     1687.64     87.15 o 
   2   6  11     7485.03     6793.82    158.47 o 
   3   6  11      930.47     1008.82     79.19 o 
   4   6  11      231.64      141.96     52.37 o 
   5   6  11        7.63        5.93     48.59 o 
   6   6  11      346.29      317.75     72.55 o 
   7   6  11      370.84      448.59     80.10 o 
   8   6  11     2290.25     2593.14    144.53 o 
   9   6  11       92.47       53.67     80.83 o 
  10   6  11     7567.94     7131.72    263.40 o 
  11   6  11      581.41      652.43    126.32 o 
  12   6  11     3433.73     3660.96    215.46 o 
  13   6  11      300.08      246.05    119.83 o 
  14   6  11      324.84      143.82    138.87 o 
  15   6  11      618.45      290.99    134.74 o 
  16   6  11      158.00      -69.52    131.15 o 
  17   6  11       57.18       38.78    139.09 o 
  18   6  11       49.13     -120.89    137.39 o 
  19   6  11       19.44      -22.28    202.13 o 
   1   7  11      154.27      338.71     57.24 o 
   2   7  11    10001.21     9145.40    190.36 o 
   3   7  11      707.21      705.59     68.94 o 
   4   7  11     3251.16     3123.53    111.48 o 
   5   7  11       92.59       19.49     64.74 o 
   6   7  11      591.30      509.58     89.82 o 
   7   7  11       29.58      -31.77     66.52 o 
   8   7  11      179.52      240.86     85.41 o 
   9   7  11        1.84        6.25     90.51 o 
  10   7  11      858.65      969.12    139.32 o 
  11   7  11      217.46       31.71    100.49 o 
  12   7  11       93.20       45.02    105.52 o 
  13   7  11        5.97      -42.66    110.50 o 
  14   7  11       78.66       60.56    115.00 o 
  15   7  11       10.96       -3.23    124.71 o 
  16   7  11     1153.49      951.86    209.76 o 
  17   7  11       24.35      -60.13    137.36 o 
  18   7  11      464.13      321.68    167.44 o 
  19   7  11        0.12     -155.00    150.32 o 
   0   8  11     3099.16     3108.41    159.47 o 
   1   8  11      483.85      502.06     65.40 o 
   2   8  11      465.45      477.89     68.54 o 
   3   8  11       61.38       46.19     56.46 o 
   4   8  11      170.38      171.72     79.44 o 
   5   8  11      344.56      262.58    111.23 o 
   6   8  11      339.03      521.45    104.75 o 
   7   8  11       40.09       10.66     84.91 o 
   8   8  11        6.62       34.15     94.86 o 
   9   8  11      255.72      155.63    139.83 o 
  10   8  11      337.99      248.45    116.40 o 
  11   8  11      298.36      490.75    126.77 o 
  12   8  11      254.24      147.08    119.40 o 
  13   8  11      362.43      369.35    150.13 o 
  14   8  11       17.39     -117.76    110.30 o 
  15   8  11      119.52      115.87    142.54 o 
  16   8  11        1.67       87.10    140.46 o 
  17   8  11        0.94       -2.95    142.21 o 
  18   8  11        1.08      -57.33    153.20 o 
   1   9  11        8.92      -33.50     64.57 o 
   2   9  11     2159.69     2011.01    134.46 o 
   3   9  11     2087.32     2125.13    155.63 o 
   4   9  11     1892.63     2019.33    138.37 o 
   5   9  11      590.64      575.15    117.45 o 
   6   9  11      109.69       90.01     89.17 o 
   7   9  11       26.10      -15.04    106.52 o 
   8   9  11      361.56       66.30    116.26 o 
   9   9  11      193.51      281.98    138.81 o 
  10   9  11      151.88      195.47    196.16 o 
  11   9  11        0.01      -13.15    103.56 o 
  12   9  11       85.96       75.08    123.05 o 
  13   9  11       16.05       46.04    115.99 o 
  14   9  11      184.53      340.17    142.34 o 
  15   9  11      356.81      175.71    138.16 o 
  16   9  11       81.91      -86.01    166.24 o 
  17   9  11       23.37     -199.99    133.33 o 
   0  10  11      482.54      447.10    124.74 o 
   1  10  11      526.14      308.78     82.88 o 
   2  10  11      777.19      814.36    116.79 o 
   3  10  11      143.36      215.53     89.07 o 
   4  10  11      272.91      295.13    106.29 o 
   5  10  11      913.39      772.14    141.68 o 
   6  10  11      140.87      159.14    116.84 o 
   7  10  11      337.35      236.75    130.49 o 
   8  10  11      647.97      654.10    157.98 o 
   9  10  11       77.30       18.66    130.88 o 
  10  10  11      265.06      164.81    139.76 o 
  11  10  11        0.17      -66.98    130.55 o 
  12  10  11      340.41      274.01    156.72 o 
  13  10  11       28.74      -15.74    157.18 o 
  14  10  11      147.78      131.49    153.49 o 
  15  10  11       74.83       15.73    163.80 o 
  16  10  11      279.86      173.21    193.56 o 
   1  11  11      584.20      588.92    104.52 o 
   2  11  11      996.29      858.00    114.70 o 
   3  11  11        0.73        2.74     93.58 o 
   4  11  11       45.57       13.56     96.82 o 
   5  11  11      130.59      174.73    127.20 o 
   6  11  11     3630.33     4315.83    269.38 o 
   7  11  11        0.07       39.54    130.82 o 
   8  11  11     2697.17     3348.56    250.09 o 
   9  11  11      446.70      502.59    158.84 o 
  10  11  11       10.52     -184.76    123.18 o 
  11  11  11      686.35      235.44    148.96 o 
  12  11  11        9.12      137.04    146.78 o 
  13  11  11        5.93       62.87    164.74 o 
  14  11  11      236.09      301.75    179.25 o 
  15  11  11       47.04     -233.86    155.90 o 
   0  12  11     1697.83     1705.00    222.56 o 
   1  12  11      235.19       83.18    117.59 o 
   2  12  11      274.00       71.68     94.06 o 
   3  12  11        1.98     -138.49     95.30 o 
   4  12  11      749.08      969.28    271.90 o 
   5  12  11       30.68       59.13    128.54 o 
   6  12  11      197.19      370.50    150.76 o 
   7  12  11       29.15       27.44    135.99 o 
   8  12  11      546.63      549.12    169.78 o 
   9  12  11       86.52     -194.94    129.96 o 
  10  12  11      886.08      801.35    187.03 o 
  11  12  11       88.28     -142.06    150.02 o 
  12  12  11      911.85      827.56    201.34 o 
  13  12  11      112.22       -4.25    183.17 o 
  14  12  11      846.47     1084.56    263.59 o 
   1  13  11       43.84      -12.34     99.93 o 
   2  13  11     1429.60     1368.76    175.84 o 
   3  13  11        0.32      -26.71    119.38 o 
   4  13  11     2208.48     2593.76    264.70 o 
   5  13  11      255.59      225.15    148.86 o 
   6  13  11     1856.01     2164.15    230.62 o 
   7  13  11      485.81      636.44    173.74 o 
   8  13  11      846.92      830.46    188.20 o 
   9  13  11      144.44       -9.61    140.64 o 
  10  13  11      160.20      -38.66    148.91 o 
  11  13  11       60.67       26.62    163.38 o 
  12  13  11        2.71     -226.05    156.16 o 
  13  13  11      171.84       80.90    322.75 o 
   0  14  11      321.08      651.82    192.86 o 
   1  14  11      119.89       87.91    151.77 o 
   2  14  11     1141.39     1213.10    203.60 o 
   3  14  11       44.26     -132.87    134.59 o 
   4  14  11       32.78     -124.40    125.55 o 
   5  14  11       97.47     -146.41    138.05 o 
   6  14  11       69.41     -113.13    140.53 o 
   7  14  11      101.97      -70.48    158.83 o 
   8  14  11       19.62      206.55    163.47 o 
   9  14  11       45.73       17.38    154.52 o 
  10  14  11      295.69      192.52    172.48 o 
  11  14  11       16.95      -42.48    273.06 o 
   1  15  11       17.07       -7.73    150.80 o 
   2  15  11       70.17     -177.10    138.39 o 
   3  15  11       27.01      -99.75    145.80 o 
   4  15  11       62.55       31.39    160.33 o 
   5  15  11        0.72     -143.56    136.81 o 
   6  15  11      810.33      702.20    197.90 o 
   7  15  11        2.40       90.18    162.03 o 
   8  15  11      718.03      376.21    196.24 o 
   9  15  11        2.73     -168.01    203.48 o 
   0  16  11      166.38      335.92    412.77 o 
   1  16  11       54.99       83.74    259.62 o 
   2  16  11      102.83      -55.21    199.36 o 
   3  16  11       37.17      152.36    170.16 o 
   4  16  11       12.04      -61.44    171.27 o 
   5  16  11      101.70     -158.86    170.93 o 
   6  16  11       56.92      113.43    179.85 o 
   0   0  12    15678.11    11444.39    363.54 o 
   1   0  12    11291.00    10807.03    333.20 o 
   2   0  12    49293.59    46892.67    842.01 o 
   3   0  12    12557.21    14546.10    364.61 o 
   4   0  12    12872.29    13920.53    358.47 o 
   5   0  12     1244.91     1210.66    118.32 o 
   6   0  12     2035.64     1781.55    136.17 o 
   7   0  12      988.66      760.06    168.61 o 
   8   0  12    11938.01    10231.48    296.97 o 
   9   0  12        8.61      -48.87     85.78 o 
  10   0  12      523.97      404.39     97.26 o 
  11   0  12      227.27      219.18     95.70 o 
  12   0  12     3759.81     3554.84    278.73 o 
  13   0  12      626.71      874.42    137.20 o 
  14   0  12     2365.47     1709.63    165.62 o 
  15   0  12     1066.52     1410.37    180.87 o 
  16   0  12      690.68      771.77    204.15 o 
  17   0  12      337.18      562.83    254.57 o 
  18   0  12       55.71     -111.52    208.04 o 
  19   0  12       26.97      136.10    232.55 o 
  20   0  12      332.98      397.62    257.24 o 
   1   1  12     1357.38     1676.00    100.41 o 
   2   1  12    20843.28    22705.09    287.07 o 
   3   1  12     4393.13     5619.76    147.35 o 
   4   1  12    31755.44    28500.15    373.26 o 
   5   1  12      103.34      140.50     58.96 o 
   6   1  12    19383.52    17244.36    281.62 o 
   7   1  12        3.08       82.29     62.29 o 
   8   1  12     6952.79     7005.71    182.74 o 
   9   1  12      133.84      203.96     61.24 o 
  10   1  12       93.70      175.83     62.71 o 
  11   1  12     2082.90     2570.60    113.61 o 
  12   1  12       73.08      109.13     75.18 o 
  13   1  12      190.14      316.42     74.55 o 
  14   1  12     1371.77     1367.56    114.16 o 
  15   1  12       35.68       -6.73     88.53 o 
  16   1  12     1894.86     1793.88    264.34 o 
  17   1  12      749.37      741.45    161.93 o 
  18   1  12      639.72     1012.90    202.18 o 
  19   1  12      103.50       42.48    153.84 o 
  20   1  12       64.82       54.29    203.60 o 
   0   2  12    13468.85    14287.58    321.55 o 
   1   2  12     2748.28     3495.41    106.82 o 
   2   2  12     4676.48     4917.11    136.69 o 
   3   2  12      607.81      562.25     70.15 o 
   4   2  12     2860.98     3087.97    118.13 o 
   5   2  12      937.23      945.51     97.14 o 
   6   2  12     1253.15     1450.67     95.98 o 
   7   2  12     2657.91     3294.76    129.38 o 
   8   2  12    10528.84    11152.43    273.33 o 
   9   2  12      114.07      114.73     61.29 o 
  10   2  12    13611.67    13485.24    340.60 o 
  11   2  12      262.42      185.31     73.47 o 
  12   2  12      980.48      801.24     99.53 o 
  13   2  12      463.21      581.10     88.49 o 
  14   2  12      736.46     1046.29    110.38 o 
  15   2  12      408.72      438.30    138.25 o 
  16   2  12      182.58      152.39    135.31 o 
  17   2  12        4.10       81.21    214.76 o 
  18   2  12      151.79      231.92    165.13 o 
  19   2  12       49.95      -31.84    260.82 o 
  20   2  12        1.03      492.38    389.71 o 
   1   3  12     3585.41     4204.67    125.97 o 
   2   3  12    22535.30    21445.04    286.63 o 
   3   3  12     5461.26     5052.68    141.55 o 
   4   3  12     7928.83     7144.01    169.50 o 
   5   3  12      317.84      231.81     84.07 o 
   6   3  12     3466.66     3338.60    166.54 o 
   7   3  12      799.72      802.58     72.99 o 
   8   3  12     1712.60     1813.22     97.99 o 
   9   3  12        6.28       36.12     53.76 o 
  10   3  12      388.72      446.14     79.02 o 
  11   3  12      262.53      341.20    102.49 o 
  12   3  12       25.21       -8.98    101.55 o 
  13   3  12       59.74      -95.16     90.10 o 
  14   3  12      185.35      294.70    124.17 o 
  15   3  12      179.56      139.49    129.00 o 
  16   3  12      356.22       83.45    146.26 o 
  17   3  12        1.54     -242.86    161.91 o 
  18   3  12      199.95      128.73    233.58 o 
  19   3  12      154.12     -104.67    214.08 o 
  20   3  12        5.71      298.22    292.83 o 
   0   4  12     1747.50     1230.19    119.97 o 
   1   4  12     3540.97     3520.11    119.45 o 
   2   4  12     7882.19     7272.17    180.18 o 
   3   4  12     1694.70     2114.45     94.15 o 
   4   4  12      673.86      471.54     75.65 o 
   5   4  12      398.70      526.94     86.69 o 
   6   4  12     4624.17     4564.32    146.15 o 
   7   4  12      739.02      687.12     76.13 o 
   8   4  12     1502.85     1512.56    108.69 o 
   9   4  12       17.69       61.71     69.93 o 
  10   4  12      239.79      282.26    104.29 o 
  11   4  12      765.87      898.03    108.28 o 
  12   4  12      312.79      518.04    111.92 o 
  13   4  12        0.16      -45.41    101.53 o 
  14   4  12      708.26      703.22    143.74 o 
  15   4  12        0.15     -168.36    112.24 o 
  16   4  12      112.42       86.69    124.18 o 
  17   4  12       27.92     -134.78    157.53 o 
  18   4  12      130.34       22.64    179.10 o 
  19   4  12      103.47        4.17    206.35 o 
  20   4  12       12.78       25.81    273.88 o 
   1   5  12      302.47      258.38     61.72 o 
   2   5  12     1453.05     1133.95     74.02 o 
   3   5  12      853.89      974.28     75.15 o 
   4   5  12      284.50      341.44     63.59 o 
   5   5  12     1375.87     1293.00     80.59 o 
   6   5  12     1722.26     1700.66    117.03 o 
   7   5  12        0.64       36.90     61.67 o 
   8   5  12      675.68      496.97     86.80 o 
   9   5  12      229.79      143.69     74.62 o 
  10   5  12      641.71      614.87     96.50 o 
  11   5  12       81.64        2.05    104.63 o 
  12   5  12       24.23     -104.34     97.19 o 
  13   5  12        0.72      -23.69    103.79 o 
  14   5  12      372.01      438.49    137.30 o 
  15   5  12       41.78     -155.39    103.60 o 
  16   5  12      151.20      238.07    137.48 o 
  17   5  12      155.44       48.82    136.94 o 
  18   5  12       33.93        2.24    168.46 o 
  19   5  12       11.44     -142.37    194.63 o 
   0   6  12     7104.20     7041.42    239.95 o 
   1   6  12      560.81      498.84     72.03 o 
   2   6  12     7082.56     7399.10    184.58 o 
   3   6  12     1118.06      802.51    116.17 o 
   4   6  12      328.86      233.14     56.50 o 
   5   6  12      111.46      168.31     69.12 o 
   6   6  12       37.83      152.07     65.03 o 
   7   6  12        5.72       13.03     66.35 o 
   8   6  12      378.82      438.50     86.65 o 
   9   6  12       13.50      -44.44     80.54 o 
  10   6  12       66.41      103.13    104.36 o 
  11   6  12       51.42     -141.71     98.04 o 
  12   6  12      418.21      414.15    122.98 o 
  13   6  12     1049.12      851.07    150.49 o 
  14   6  12     3813.82     3695.26    257.75 o 
  15   6  12        7.65       33.87    124.76 o 
  16   6  12     2372.01     1817.37    201.36 o 
  17   6  12       22.25       84.78    139.40 o 
  18   6  12       44.45       66.58    154.36 o 
  19   6  12       19.09      227.47    290.00 o 
   1   7  12      191.29      188.33     61.99 o 
   2   7  12      224.95      299.14     59.18 o 
   3   7  12      314.48      331.45     69.03 o 
   4   7  12     1209.03     1512.05    134.27 o 
   5   7  12      307.15      139.61     67.03 o 
   6   7  12     2905.00     3043.58    141.22 o 
   7   7  12      626.79      569.34     95.18 o 
   8   7  12     2258.79     2260.29    144.88 o 
   9   7  12        0.32      -35.00     90.72 o 
  10   7  12      728.09      658.23    146.05 o 
  11   7  12        9.07      -51.09     98.71 o 
  12   7  12        0.43     -146.10     97.40 o 
  13   7  12       47.60       89.78    182.43 o 
  14   7  12       70.82      398.27    134.76 o 
  15   7  12       22.95      -35.29    126.70 o 
  16   7  12     1259.01     1492.96    193.52 o 
  17   7  12      170.14      137.03    149.22 o 
  18   7  12      910.73      714.85    178.38 o 
   0   8  12      129.31      187.61     81.44 o 
   1   8  12     1083.66     1007.30     78.89 o 
   2   8  12     1052.19     1089.34     93.10 o 
   3   8  12      523.48      418.18     69.21 o 
   4   8  12     7062.94     6870.31    216.45 o 
   5   8  12     2079.01     1929.36    150.88 o 
   6   8  12     2651.95     2846.14    173.15 o 
   7   8  12      453.99      556.06    114.07 o 
   8   8  12       13.41      102.27    127.71 o 
   9   8  12      238.68      213.60    122.14 o 
  10   8  12     4728.03     4709.84    239.84 o 
  11   8  12      112.33       10.55    108.39 o 
  12   8  12     1124.41     1375.91    170.88 o 
  13   8  12        6.96      229.79    131.42 o 
  14   8  12     1115.63     1373.35    185.31 o 
  15   8  12        5.29       -8.87    125.41 o 
  16   8  12     1051.02      801.83    178.31 o 
  17   8  12        4.01      -38.92    150.45 o 
  18   8  12       22.42     -133.96    208.51 o 
   1   9  12        1.27      -75.89     65.82 o 
   2   9  12       63.49      102.33     72.17 o 
   3   9  12     1619.56     1761.35    146.96 o 
   4   9  12       51.32      -98.17     83.52 o 
   5   9  12     1552.76     1612.55    149.82 o 
   6   9  12      548.90      432.32    112.16 o 
   7   9  12       53.23      119.40    113.06 o 
   8   9  12     5868.82     6621.56    314.34 o 
   9   9  12       10.00       -7.23    120.45 o 
  10   9  12     4737.12     4583.41    283.22 o 
  11   9  12     1031.39      818.80    172.65 o 
  12   9  12       24.27      185.15    139.83 o 
  13   9  12      326.12      125.25    131.26 o 
  14   9  12     1078.27      854.30    173.44 o 
  15   9  12        7.14       -6.10    132.98 o 
  16   9  12     1056.50      567.41    258.07 o 
  17   9  12       66.83     -203.80    153.49 o 
   0  10  12     7184.71     7639.89    294.03 o 
   1  10  12     4607.16     4503.66    168.20 o 
   2  10  12      867.92     1162.48    119.30 o 
   3  10  12      458.17      424.73    121.26 o 
   4  10  12        3.37       17.87     95.31 o 
   5  10  12      331.18      327.27    104.69 o 
   6  10  12     1239.43     1406.44    186.51 o 
   7  10  12        1.84      -81.25    117.05 o 
   8  10  12       14.95      -17.84    123.84 o 
   9  10  12       21.86       46.79    128.85 o 
  10  10  12      119.53      226.69    142.86 o 
  11  10  12        0.86       80.97    139.88 o 
  12  10  12     1482.85     1418.53    214.92 o 
  13  10  12        9.51       11.34    146.55 o 
  14  10  12     1815.81     1734.95    233.35 o 
  15  10  12      169.27     -104.15    161.34 o 
  16  10  12      233.68       37.27    268.59 o 
   1  11  12     1105.57     1164.03    125.08 o 
   2  11  12       40.11      -73.14     81.17 o 
   3  11  12      254.00      226.70    106.78 o 
   4  11  12       37.91       37.53    100.14 o 
   5  11  12       38.86      131.45    124.30 o 
   6  11  12      873.97     1227.70    183.99 o 
   7  11  12       11.03       -6.43    125.60 o 
   8  11  12      427.21      327.62    155.55 o 
   9  11  12       63.31      122.71    144.72 o 
  10  11  12      371.24      339.35    160.72 o 
  11  11  12      198.21      233.59    161.29 o 
  12  11  12      433.94      341.18    169.60 o 
  13  11  12        7.68       39.07    146.68 o 
  14  11  12      283.54      182.73    171.16 o 
  15  11  12       18.31      -85.16    196.39 o 
   0  12  12     1611.90     1327.23    209.18 o 
   1  12  12        0.70      -37.12     90.13 o 
   2  12  12       39.13      152.38    102.97 o 
   3  12  12      568.47      487.40    141.40 o 
   4  12  12     1303.02     1119.77    182.17 o 
   5  12  12      101.42      197.52    136.35 o 
   6  12  12      243.01      407.82    150.57 o 
   7  12  12       27.96     -128.92    119.39 o 
   8  12  12      217.33      100.21    151.31 o 
   9  12  12       84.04      -56.35    141.58 o 
  10  12  12      876.05      770.03    188.95 o 
  11  12  12      145.48      128.05    151.06 o 
  12  12  12        2.73     -220.01    146.67 o 
  13  12  12      112.40     -158.05    159.41 o 
  14  12  12        6.06     -438.98    299.69 o 
   1  13  12       13.68     -147.88     98.59 o 
   2  13  12       52.79       -1.65    133.20 o 
   3  13  12      127.68       34.37    120.35 o 
   4  13  12       60.81      -41.85    113.95 o 
   5  13  12      109.17      -17.97    137.65 o 
   6  13  12      126.76       84.80    139.12 o 
   7  13  12        0.02     -193.94    129.30 o 
   8  13  12       32.36       60.36    149.42 o 
   9  13  12       17.66       29.42    150.65 o 
  10  13  12      305.98      390.46    175.31 o 
  11  13  12       26.63      -71.22    159.80 o 
  12  13  12       16.81     -231.91    161.29 o 
  13  13  12       24.58      398.84    314.18 o 
   0  14  12      646.23      938.24    217.32 o 
   1  14  12       38.56      -58.51    134.24 o 
   2  14  12      358.63      384.46    166.23 o 
   3  14  12      105.37       50.44    141.27 o 
   4  14  12      346.94      245.79    146.55 o 
   5  14  12       90.62       38.41    131.63 o 
   6  14  12       19.20      245.09    167.48 o 
   7  14  12        7.33      -18.69    155.92 o 
   8  14  12      196.39       36.39    161.31 o 
   9  14  12       48.83     -125.56    158.21 o 
  10  14  12       95.47      -54.44    173.07 o 
  11  14  12        9.19      -25.93    268.21 o 
   1  15  12        9.57       13.41    154.51 o 
   2  15  12        2.11       88.96    161.33 o 
   3  15  12       63.38      243.30    164.42 o 
   4  15  12       95.28      123.21    162.00 o 
   5  15  12       21.78     -102.31    142.47 o 
   6  15  12      428.73      554.19    192.72 o 
   7  15  12       76.71     -203.53    162.67 o 
   8  15  12      165.04       36.92    167.19 o 
   9  15  12       13.59      101.67    229.95 o 
   0  16  12     2717.15     3155.02    647.69 o 
   1  16  12       63.50     -288.47    237.27 o 
   2  16  12     1309.72     1828.49    324.60 o 
   3  16  12       12.92     -161.80    166.40 o 
   4  16  12        0.78     -168.01    172.20 o 
   5  16  12       26.76       44.53    168.94 o 
   6  16  12      197.19       90.30    173.80 o 
   1   1  13     3632.63     3565.98    108.01 o 
   2   1  13       61.49      131.36     53.61 o 
   3   1  13      214.12       84.68     71.27 o 
   4   1  13      613.45      942.53    108.16 o 
   5   1  13     4668.10     4568.49    145.07 o 
   6   1  13     1207.88     1612.64    100.92 o 
   7   1  13     4102.05     4373.85    150.94 o 
   8   1  13     4413.80     4498.15    155.24 o 
   9   1  13       32.11       15.68     66.00 o 
  10   1  13       60.20       99.83     68.55 o 
  11   1  13     1471.25     1653.12    108.40 o 
  12   1  13     1893.61     1867.24    137.96 o 
  13   1  13      170.91       45.39     75.24 o 
  14   1  13      543.23      564.19     99.18 o 
  15   1  13       62.64      111.41     89.54 o 
  16   1  13        1.04       11.61    123.07 o 
  17   1  13       23.85      121.97    151.83 o 
  18   1  13        3.17       70.64    178.00 o 
  19   1  13        7.67      -30.17    204.54 o 
  20   1  13       46.02      124.26    205.22 o 
   0   2  13    30521.39    29347.83    439.49 o 
   1   2  13      754.52      707.37     67.58 o 
   2   2  13     4282.11     3809.17    160.68 o 
   3   2  13     1971.16     2436.43    109.58 o 
   4   2  13     3895.69     4176.68    137.83 o 
   5   2  13       37.32       64.24     60.60 o 
   6   2  13      617.03      690.80     81.22 o 
   7   2  13       20.36      -45.17     60.31 o 
   8   2  13     1750.92     1697.18    109.47 o 
   9   2  13       67.58      102.10     64.23 o 
  10   2  13      319.70      297.19     69.27 o 
  11   2  13      569.54      398.50     85.44 o 
  12   2  13     2983.06     3054.30    148.89 o 
  13   2  13      123.43      151.36     83.49 o 
  14   2  13     1542.34     1453.03    159.64 o 
  15   2  13      186.20      178.87    148.39 o 
  16   2  13        3.71     -214.71    146.94 o 
  17   2  13        6.64     -107.48    177.20 o 
  18   2  13       16.81      254.04    201.25 o 
  19   2  13      266.18       46.53    365.56 o 
  20   2  13        3.97      310.46    285.96 o 
   1   3  13     4573.51     4555.92    136.76 o 
   2   3  13    10714.97    10841.15    280.75 o 
   3   3  13     5493.55     5187.07    157.95 o 
   4   3  13    26785.20    24808.16    350.81 o 
   5   3  13     2965.66     2631.21    137.85 o 
   6   3  13    14788.25    13870.86    253.77 o 
   7   3  13      766.86      613.15     80.68 o 
   8   3  13      355.88      361.56    113.11 o 
   9   3  13      362.27      292.63     82.93 o 
  10   3  13       96.77      183.52     83.59 o 
  11   3  13      698.50      687.14    103.23 o 
  12   3  13     1347.49     1397.44    127.72 o 
  13   3  13      720.15      519.74    105.80 o 
  14   3  13        3.38       72.26    112.07 o 
  15   3  13     1540.42     1703.43    182.86 o 
  16   3  13     1307.41     1367.33    211.36 o 
  17   3  13      134.49      138.50    180.63 o 
  18   3  13      560.56      321.86    206.78 o 
  19   3  13      107.33       20.54    203.76 o 
  20   3  13      245.57      239.09    498.39 o 
   0   4  13    24245.41    24154.13    520.04 o 
   1   4  13      215.73      107.86     57.02 o 
   2   4  13    15207.04    14788.15    233.05 o 
   3   4  13     3854.57     4281.10    173.00 o 
   4   4  13     4793.22     4878.83    146.91 o 
   5   4  13     4311.45     4769.64    149.22 o 
   6   4  13      387.32      565.31     79.97 o 
   7   4  13       60.56      -46.57     58.17 o 
   8   4  13     3233.09     2683.98    137.41 o 
   9   4  13       25.32       11.73     72.74 o 
  10   4  13     6160.92     6605.54    210.62 o 
  11   4  13      994.01      927.39    147.20 o 
  12   4  13     2225.03     2322.66    147.18 o 
  13   4  13      751.71      736.29    145.90 o 
  14   4  13     1181.01     1256.91    161.75 o 
  15   4  13      283.50      261.97    140.99 o 
  16   4  13      522.63      577.43    329.77 o 
  17   4  13       20.39      -97.10    161.18 o 
  18   4  13       99.79      340.63    210.18 o 
  19   4  13      175.39      356.35    228.23 o 
   1   5  13      545.37      712.68     77.63 o 
   2   5  13      452.78      469.55     77.77 o 
   3   5  13      271.77      271.14     70.93 o 
   4   5  13     1151.52      917.42     78.82 o 
   5   5  13     2375.30     2411.15    126.92 o 
   6   5  13    14652.41    14088.89    256.02 o 
   7   5  13     7565.55     6970.87    198.89 o 
   8   5  13     7591.09     8175.13    219.41 o 
   9   5  13      553.83      339.53     86.73 o 
  10   5  13        9.63       11.20     76.44 o 
  11   5  13       59.61        0.34     82.59 o 
  12   5  13      893.72      846.13    141.86 o 
  13   5  13       51.60      -68.38    105.64 o 
  14   5  13       80.85       99.91    117.72 o 
  15   5  13      192.77       69.10    125.45 o 
  16   5  13      791.81      519.24    156.00 o 
  17   5  13      294.30       14.58    139.76 o 
  18   5  13      686.83      610.26    206.04 o 
  19   5  13      184.29      356.27    306.50 o 
   0   6  13     9547.91     9966.15    296.72 o 
   1   6  13     2062.87     2486.82    133.88 o 
   2   6  13     6542.09     6348.65    178.53 o 
   3   6  13     1342.71     1354.58     95.35 o 
   4   6  13     2945.72     2839.83    122.65 o 
   5   6  13      461.32      435.86     79.35 o 
   6   6  13       24.17       66.21     73.22 o 
   7   6  13        0.43       57.01     69.27 o 
   8   6  13      100.17      111.62     74.04 o 
   9   6  13       91.18      119.62     79.96 o 
  10   6  13     4127.87     4113.38    213.93 o 
  11   6  13      330.86      342.52    116.84 o 
  12   6  13     1010.13      880.23    143.59 o 
  13   6  13       17.75       21.14    110.79 o 
  14   6  13      512.89      370.02    152.02 o 
  15   6  13        4.29     -158.10    117.92 o 
  16   6  13      613.55      557.25    164.18 o 
  17   6  13       19.54     -106.83    134.77 o 
  18   6  13       95.51      364.15    168.79 o 
  19   6  13       82.77      -12.89    212.45 o 
   1   7  13     3211.95     3287.99    144.59 o 
   2   7  13     2096.25     2022.29    109.35 o 
   3   7  13      214.86      264.47     69.90 o 
   4   7  13      669.80      456.22     78.26 o 
   5   7  13      298.52      262.48     81.76 o 
   6   7  13      479.32      430.94     92.61 o 
   7   7  13      100.02       64.34     81.52 o 
   8   7  13      415.20      387.43    109.06 o 
   9   7  13      722.33      602.94    174.85 o 
  10   7  13     1942.51     2056.52    173.94 o 
  11   7  13      331.25      297.64    122.22 o 
  12   7  13      111.20       88.97    114.17 o 
  13   7  13       27.40      -37.12    112.29 o 
  14   7  13        5.81     -150.21    106.91 o 
  15   7  13      397.56      475.60    147.81 o 
  16   7  13      637.39      604.13    164.60 o 
  17   7  13       10.46     -135.09    131.85 o 
  18   7  13      882.00      897.80    191.30 o 
   0   8  13     6879.91     6428.84    221.16 o 
   1   8  13     2866.97     2842.41    115.94 o 
   2   8  13      351.25      316.65     66.45 o 
   3   8  13      364.36      363.60     71.31 o 
   4   8  13       21.76      -51.56     67.45 o 
   5   8  13     1080.69     1149.54    139.95 o 
   6   8  13       89.13      100.78     97.29 o 
   7   8  13       46.91       59.57     89.94 o 
   8   8  13       19.44       18.95    104.49 o 
   9   8  13        4.01       17.26    113.87 o 
  10   8  13       52.83       62.17    225.00 o 
  11   8  13       92.67      -53.96    114.28 o 
  12   8  13      508.69      485.97    135.76 o 
  13   8  13      271.15      138.30    128.15 o 
  14   8  13       92.11       45.28    123.86 o 
  15   8  13      119.87     -132.13    122.72 o 
  16   8  13       56.39       96.22    141.00 o 
  17   8  13       50.52      -48.83    185.47 o 
   1   9  13      355.80      461.43     79.78 o 
   2   9  13      916.97     1190.60    107.49 o 
   3   9  13      648.29      748.22    113.91 o 
   4   9  13     3445.42     3366.86    191.68 o 
   5   9  13      484.72      268.34    108.53 o 
   6   9  13      136.46      325.75    109.40 o 
   7   9  13      909.26      678.91    146.90 o 
   8   9  13      190.04      108.43    124.59 o 
   9   9  13       48.89       39.49    124.38 o 
  10   9  13      173.76      211.06    138.46 o 
  11   9  13       53.08       44.85    146.45 o 
  12   9  13       50.02      -69.22    144.49 o 
  13   9  13      400.28      369.68    166.10 o 
  14   9  13      218.77      165.93    155.90 o 
  15   9  13      233.99      -41.18    157.83 o 
  16   9  13       14.23     -118.24    154.26 o 
  17   9  13        2.03       -3.13    220.50 o 
   0  10  13      405.63      564.39    135.89 o 
   1  10  13       17.89      148.57     81.10 o 
   2  10  13       10.22     -118.24     78.83 o 
   3  10  13      179.44      163.01    110.87 o 
   4  10  13        1.01      126.24     99.35 o 
   5  10  13       13.05      -69.24    112.09 o 
   6  10  13      243.53      433.33    140.73 o 
   7  10  13       17.35     -167.83    111.89 o 
   8  10  13        2.34       79.91    131.96 o 
   9  10  13       28.50       77.17    130.13 o 
  10  10  13       16.20     -193.65    129.10 o 
  11  10  13      618.64      638.49    174.54 o 
  12  10  13      281.54      442.95    169.73 o 
  13  10  13      145.96     -132.30    142.12 o 
  14  10  13      336.27      260.95    183.10 o 
  15  10  13       11.86      116.63    174.51 o 
  16  10  13       66.88     -145.44    202.42 o 
   1  11  13        0.16      123.33     90.76 o 
   2  11  13      208.09      242.75     98.68 o 
   3  11  13     2162.92     2031.15    162.44 o 
   4  11  13      728.74      643.00    131.49 o 
   5  11  13      497.04      341.80    138.30 o 
   6  11  13     1400.95     1354.50    197.68 o 
   7  11  13     1241.21     1155.84    227.50 o 
   8  11  13     2118.66     2084.36    229.07 o 
   9  11  13       80.45       14.38    181.58 o 
  10  11  13      309.50      200.85    185.39 o 
  11  11  13       26.83     -122.34    142.59 o 
  12  11  13        7.98       11.79    151.83 o 
  13  11  13      170.24      -88.65    162.82 o 
  14  11  13       77.47        6.21    172.41 o 
  15  11  13        0.56       38.28    267.72 o 
   0  12  13      551.38      574.64    180.74 o 
   1  12  13      392.90      286.76    111.36 o 
   2  12  13      103.83      139.91    103.48 o 
   3  12  13       21.66     -119.30     94.84 o 
   4  12  13       41.32      101.75    132.87 o 
   5  12  13      387.94      407.97    153.19 o 
   6  12  13      549.54      411.91    155.50 o 
   7  12  13      128.66      125.05    141.37 o 
   8  12  13       95.59       30.00    175.03 o 
   9  12  13      284.28      197.50    151.51 o 
  10  12  13      163.23      230.92    173.38 o 
  11  12  13       49.82      133.07    160.23 o 
  12  12  13      984.95      866.78    207.28 o 
  13  12  13       58.92      229.00    184.11 o 
  14  12  13      387.49     -362.46    256.51 o 
   1  13  13        3.44      -53.26    105.67 o 
   2  13  13      455.76      781.58    174.93 o 
   3  13  13      884.40      738.26    159.08 o 
   4  13  13      728.33      583.49    156.47 o 
   5  13  13      638.13      243.60    160.67 o 
   6  13  13     1647.22     1773.16    228.44 o 
   7  13  13       90.75     -112.09    132.79 o 
   8  13  13      919.01      957.83    201.62 o 
   9  13  13      173.80       48.15    210.74 o 
  10  13  13        3.95       51.76    166.37 o 
  11  13  13       14.99      -93.22    147.57 o 
  12  13  13       92.80     -122.75    492.90 o 
   0  14  13      759.04      841.61    216.92 o 
   1  14  13      317.56      179.85    149.78 o 
   2  14  13      498.85      426.08    173.45 o 
   3  14  13       13.79       37.97    145.29 o 
   4  14  13      173.17       79.38    139.03 o 
   5  14  13       43.65      -78.08    131.46 o 
   6  14  13      102.54      187.49    169.23 o 
   7  14  13        5.51     -222.35    148.23 o 
   8  14  13       66.74       21.60    165.74 o 
   9  14  13      120.24      128.91    176.23 o 
  10  14  13      217.56     -183.65    213.65 o 
   1  15  13        3.54      -94.19    146.19 o 
   2  15  13       15.92       74.01    165.20 o 
   3  15  13      126.18       57.34    163.52 o 
   4  15  13      722.90      812.19    211.94 o 
   5  15  13       47.53       36.10    172.28 o 
   6  15  13      237.24      398.59    169.62 o 
   7  15  13       82.83       74.85    177.69 o 
   8  15  13      405.81      259.46    236.41 o 
   0  16  13      228.63      735.51    461.07 o 
   1  16  13       59.55      125.39    276.29 o 
   2  16  13       73.78       89.05    227.01 o 
   3  16  13        9.98       60.07    180.90 o 
   4  16  13       30.90     -232.96    155.31 o 
   5  16  13       29.91      308.30    193.56 o 
   0   0  14     1678.06     1996.36    298.60 o 
   1   0  14    45947.49    40759.02    629.48 o 
   2   0  14    19676.38    19796.74    382.40 o 
   3   0  14     6534.47     7200.89    263.75 o 
   4   0  14     5186.26     4899.71    230.83 o 
   5   0  14     3453.74     3291.17    198.15 o 
   6   0  14       44.98       34.92     84.90 o 
   7   0  14       25.68     -123.89     84.34 o 
   8   0  14     1935.73     1890.32    159.37 o 
   9   0  14        8.04      -13.91     96.53 o 
  10   0  14     3680.42     3088.89    235.78 o 
  11   0  14       14.54       12.99    107.04 o 
  12   0  14      447.78      543.55    140.08 o 
  13   0  14     4032.38     4687.83    271.70 o 
  14   0  14     1371.50     1999.19    209.07 o 
  15   0  14     1523.93     1725.04    269.55 o 
  16   0  14       33.49      -49.47    125.39 o 
  17   0  14       13.34      246.92    242.54 o 
  18   0  14       35.82      201.99    384.22 o 
  19   0  14      584.93      309.57    425.94 o 
  20   0  14       25.24     -109.78    390.81 o 
   1   1  14     1106.05     1226.17     77.12 o 
   2   1  14     6116.60     7310.94    154.20 o 
   3   1  14     3200.50     3108.61    126.16 o 
   4   1  14       40.28      241.93     66.66 o 
   5   1  14    12473.63    12371.35    241.47 o 
   6   1  14     7360.56     6886.62    188.18 o 
   7   1  14     3712.46     4148.81    151.77 o 
   8   1  14     2950.12     2939.91    135.82 o 
   9   1  14      451.77      267.86    115.50 o 
  10   1  14     5922.67     6776.26    202.72 o 
  11   1  14        3.74       44.80     83.05 o 
  12   1  14     2754.99     3143.76    153.12 o 
  13   1  14     1594.36     1788.45    130.84 o 
  14   1  14      764.91      731.37    111.34 o 
  15   1  14      305.70      554.17    116.86 o 
  16   1  14     1513.70     1658.71    258.03 o 
  17   1  14      666.71     1037.28    243.23 o 
  18   1  14     1156.21     1106.40    326.47 o 
  19   1  14      237.74      322.98    275.56 o 
  20   1  14      355.77      607.16    322.82 o 
   0   2  14      100.77       39.80     68.36 o 
   1   2  14      358.58      680.52     60.97 o 
   2   2  14      161.89      102.91     56.58 o 
   3   2  14     2169.12     2331.86     96.18 o 
   4   2  14      364.89      298.67     67.85 o 
   5   2  14    13272.31    14216.50    260.23 o 
   6   2  14     1339.37     1281.72    110.41 o 
   7   2  14      198.26      208.12     74.80 o 
   8   2  14        8.76       34.47     69.32 o 
   9   2  14     2873.99     3356.39    157.85 o 
  10   2  14     4270.25     3957.54    186.09 o 
  11   2  14       34.42       71.54     85.11 o 
  12   2  14       74.26       11.51     86.16 o 
  13   2  14     1089.76     1070.57    125.09 o 
  14   2  14      182.46      255.90     88.51 o 
  15   2  14      126.64      129.88    146.99 o 
  16   2  14      120.98      112.13    240.53 o 
  17   2  14       24.72       15.99    215.43 o 
  18   2  14       50.69      -69.89    194.44 o 
  19   2  14        7.12     -327.23    442.41 o 
  20   2  14       49.14      438.83    317.74 o 
   1   3  14      204.38      274.55     70.03 o 
   2   3  14      784.82      950.98     77.21 o 
   3   3  14      587.20      603.77     75.83 o 
   4   3  14     1147.24     1179.16     91.50 o 
   5   3  14      214.92      319.47     73.45 o 
   6   3  14      219.16      234.93     72.10 o 
   7   3  14      589.94      431.60     79.89 o 
   8   3  14     4413.62     4569.33    159.74 o 
   9   3  14     1492.90     1555.82    198.50 o 
  10   3  14     5250.87     4998.84    196.96 o 
  11   3  14      544.43      556.64    102.88 o 
  12   3  14      893.09      977.15    119.19 o 
  13   3  14      238.36      157.91     91.95 o 
  14   3  14       39.62      -28.05    116.85 o 
  15   3  14      286.19      105.87    133.39 o 
  16   3  14      849.94      969.16    199.65 o 
  17   3  14      175.73     -183.65    149.41 o 
  18   3  14     1213.19     1505.46    273.25 o 
  19   3  14      198.41      202.23    227.63 o 
   0   4  14      159.55      151.02     88.42 o 
   1   4  14     1309.30     1136.24     88.33 o 
   2   4  14      157.83      145.87     70.15 o 
   3   4  14       16.59       61.61     62.04 o 
   4   4  14        6.42      -11.78     57.40 o 
   5   4  14      320.89      566.34     79.47 o 
   6   4  14     1484.27     1605.55    106.51 o 
   7   4  14      154.84      250.92     74.04 o 
   8   4  14     2201.40     2272.07    134.24 o 
   9   4  14      289.97      236.79     81.43 o 
  10   4  14       67.89       54.67     78.79 o 
  11   4  14      250.09      209.11     89.81 o 
  12   4  14        0.69       31.40     86.25 o 
  13   4  14      830.58      486.56    140.13 o 
  14   4  14      693.01      415.05    136.86 o 
  15   4  14      154.07       34.83    130.84 o 
  16   4  14      221.50      284.25    142.83 o 
  17   4  14       36.12      -21.01    167.70 o 
  18   4  14      102.48       59.30    201.34 o 
  19   4  14      345.55      125.13    218.74 o 
   1   5  14      785.23      777.25     84.33 o 
   2   5  14     1048.81      943.08     88.84 o 
   3   5  14      820.24      773.68     99.70 o 
   4   5  14     3335.78     3142.12    138.69 o 
   5   5  14      124.58      244.92     94.84 o 
   6   5  14     2579.13     2741.04    121.05 o 
   7   5  14      100.55      159.55     73.94 o 
   8   5  14       17.20       -1.79     71.64 o 
   9   5  14       23.56       58.11     77.32 o 
  10   5  14     3430.54     3687.54    171.99 o 
  11   5  14      224.65      172.57     87.19 o 
  12   5  14      709.75      820.62    143.34 o 
  13   5  14       38.59      -39.18    111.74 o 
  14   5  14       42.58      -12.96    115.50 o 
  15   5  14       85.41      206.35    133.65 o 
  16   5  14       41.83      214.85    140.12 o 
  17   5  14       72.49      101.73    149.62 o 
  18   5  14      211.97      165.93    189.79 o 
  19   5  14        9.20       36.73    209.96 o 
   0   6  14    22732.19    22977.63    494.68 o 
   1   6  14     5353.65     5428.00    163.30 o 
   2   6  14     4655.29     4798.57    164.32 o 
   3   6  14     1072.67     1263.37    106.84 o 
   4   6  14      314.82      447.84     76.73 o 
   5   6  14       10.79       26.76     69.60 o 
   6   6  14     2215.35     2327.93    227.89 o 
   7   6  14      696.69      614.82    106.45 o 
   8   6  14     3484.00     3394.16    158.06 o 
   9   6  14        9.21      -28.27     74.34 o 
  10   6  14      180.14      225.79     87.58 o 
  11   6  14      152.03      155.37    130.47 o 
  12   6  14       19.62     -126.31    102.89 o 
  13   6  14     1724.04     1819.41    185.25 o 
  14   6  14      578.48      467.64    146.93 o 
  15   6  14      868.95      719.40    157.24 o 
  16   6  14       11.12     -185.05    130.51 o 
  17   6  14        2.07      -67.73    140.79 o 
  18   6  14       13.21      -41.06    152.90 o 
   1   7  14       71.50       68.58     62.64 o 
   2   7  14     3632.00     3323.00    129.44 o 
   3   7  14       11.32       -6.02     63.79 o 
   4   7  14    11459.39    11871.16    238.09 o 
   5   7  14     3561.49     3670.16    174.46 o 
   6   7  14     1430.78     1717.92    151.70 o 
   7   7  14      960.09     1141.93    124.98 o 
   8   7  14      368.77      165.84     90.09 o 
   9   7  14      104.95       91.38    101.59 o 
  10   7  14        1.10       90.44    151.16 o 
  11   7  14        7.73     -101.84     99.60 o 
  12   7  14      830.81      608.61    142.17 o 
  13   7  14       93.22      212.21    127.94 o 
  14   7  14      108.75      123.08    126.62 o 
  15   7  14      531.03      519.30    154.89 o 
  16   7  14      169.28       60.06    136.09 o 
  17   7  14     1000.94     1038.81    188.29 o 
  18   7  14      141.88      121.59    240.11 o 
   0   8  14     1578.97     1530.61    137.93 o 
   1   8  14     1684.46     1829.50    106.78 o 
   2   8  14     4821.26     4705.72    144.49 o 
   3   8  14     6858.87     7214.08    176.04 o 
   4   8  14       45.71     -110.72     73.81 o 
   5   8  14      633.85      609.15    108.93 o 
   6   8  14       51.43       -6.88    108.87 o 
   7   8  14        3.22      -18.03    105.34 o 
   8   8  14     1376.43     1380.45    179.13 o 
   9   8  14      891.50     1162.35    181.10 o 
  10   8  14     1812.98     1976.26    208.67 o 
  11   8  14     1555.51     1012.22    187.07 o 
  12   8  14      791.15      452.40    163.42 o 
  13   8  14       33.69     -131.56    137.05 o 
  14   8  14        9.81      138.06    152.14 o 
  15   8  14       51.58      -54.03    129.15 o 
  16   8  14      183.60       52.00    149.26 o 
  17   8  14      121.41      -99.87    146.37 o 
   1   9  14     1281.20     1339.68     99.31 o 
   2   9  14     4127.86     4847.98    203.38 o 
   3   9  14      937.25      822.84    121.44 o 
   4   9  14     1948.71     2122.81    168.01 o 
   5   9  14      346.06      334.06    110.96 o 
   6   9  14     4530.33     3756.11    221.26 o 
   7   9  14     1725.07     1751.99    193.65 o 
   8   9  14     1805.30     1725.15    249.40 o 
   9   9  14      775.03      747.20    202.50 o 
  10   9  14        1.24     -166.35    173.18 o 
  11   9  14        6.80     -110.45    125.88 o 
  12   9  14      175.22      -43.04    153.38 o 
  13   9  14      721.20      479.67    173.29 o 
  14   9  14      282.97      101.03    161.57 o 
  15   9  14      641.37      479.36    183.53 o 
  16   9  14      243.30      -29.63    174.59 o 
   0  10  14     6656.76     6974.81    293.52 o 
   1  10  14     7835.40     7649.84    232.51 o 
   2  10  14     1155.70     1455.10    130.69 o 
   3  10  14      375.99      372.89    102.04 o 
   4  10  14      822.27      709.16    130.23 o 
   5  10  14      662.29      702.78    134.14 o 
   6  10  14      212.25      134.65    131.10 o 
   7  10  14       37.84      204.25    136.53 o 
   8  10  14      981.22      916.89    180.80 o 
   9  10  14        9.82     -147.57    124.06 o 
  10  10  14      632.05      689.19    172.72 o 
  11  10  14      272.61      129.57    148.61 o 
  12  10  14       91.14      172.84    153.42 o 
  13  10  14      433.86      253.92    170.73 o 
  14  10  14      365.36      -19.76    168.28 o 
  15  10  14        1.61     -122.93    167.63 o 
   1  11  14      183.72       51.65     89.28 o 
   2  11  14     2942.97     3070.56    183.42 o 
   3  11  14      128.40      155.41    107.40 o 
   4  11  14     4035.09     4470.77    234.18 o 
   5  11  14       68.24     -174.94    117.46 o 
   6  11  14      441.44      522.14    160.21 o 
   7  11  14      555.59      439.07    161.49 o 
   8  11  14      120.43      200.43    147.43 o 
   9  11  14       35.35      -82.50    135.32 o 
  10  11  14        0.44     -180.19    120.12 o 
  11  11  14       71.86      -98.11    140.85 o 
  12  11  14       19.32      -66.71    144.58 o 
  13  11  14        1.14     -203.90    150.04 o 
  14  11  14       68.58     -118.16    188.98 o 
   0  12  14      160.72      270.79    169.85 o 
   1  12  14        1.86      -52.44    104.39 o 
   2  12  14      109.65       39.15    132.66 o 
   3  12  14      343.25      274.13    115.60 o 
   4  12  14       25.82       21.89    118.69 o 
   5  12  14      204.83       31.10    134.91 o 
   6  12  14       72.24       36.99    145.24 o 
   7  12  14       16.91     -122.29    121.83 o 
   8  12  14      839.12      802.58    192.58 o 
   9  12  14      129.30       -0.07    157.22 o 
  10  12  14       44.77      -31.67    154.18 o 
  11  12  14       77.41     -217.29    144.86 o 
  12  12  14       35.99     -143.38    164.82 o 
  13  12  14       89.29       83.60    273.35 o 
   1  13  14       12.16      -31.63    117.46 o 
   2  13  14      432.72      313.65    133.89 o 
   3  13  14        8.33     -103.74    120.06 o 
   4  13  14     1028.71     1008.03    170.48 o 
   5  13  14        0.03       91.64    144.15 o 
   6  13  14      187.15       88.38    150.82 o 
   7  13  14       39.87      -69.78    213.28 o 
   8  13  14        0.03       25.02    167.64 o 
   9  13  14        1.86       24.55    217.08 o 
  10  13  14      115.66      -21.30    164.48 o 
  11  13  14       14.59     -113.36    167.44 o 
  12  13  14      258.09     -118.67    260.01 o 
   0  14  14        0.12     -137.32    160.76 o 
   1  14  14       42.06      -97.40    138.59 o 
   2  14  14       33.15       77.48    149.00 o 
   3  14  14       98.56      -26.62    175.25 o 
   4  14  14        7.41        8.80    133.28 o 
   5  14  14      336.09      160.88    190.64 o 
   6  14  14      539.12      214.36    177.03 o 
   7  14  14       29.38     -196.95    142.25 o 
   8  14  14        0.00     -217.07    144.71 o 
   9  14  14      204.53       33.07    174.69 o 
  10  14  14        0.30     -296.54    197.70 o 
   1  15  14       47.62       14.31    197.11 o 
   2  15  14      189.93       90.93    158.80 o 
   3  15  14       31.06     -147.72    200.14 o 
   4  15  14      173.78      135.72    179.76 o 
   5  15  14       48.86      124.95    167.73 o 
   6  15  14       98.87       35.09    159.98 o 
   7  15  14       46.88       97.97    179.02 o 
   0  16  14       34.70     -406.18    353.49 o 
   1  16  14      540.85      784.29    344.70 o 
   2  16  14      234.30      174.85    229.29 o 
   3  16  14      140.10      -49.19    177.53 o 
   1   1  15        0.45       -0.99     50.72 o 
   2   1  15     4394.48     3918.81    121.33 o 
   3   1  15     3987.19     4719.29    152.07 o 
   4   1  15      201.13       17.64     64.19 o 
   5   1  15      318.74      335.66     78.55 o 
   6   1  15      315.24      377.64     99.49 o 
   7   1  15     2466.29     2660.24    133.76 o 
   8   1  15       15.78       -4.58     68.52 o 
   9   1  15       30.12      243.61     80.87 o 
  10   1  15      213.60      240.29     91.71 o 
  11   1  15      883.29     1057.31    112.85 o 
  12   1  15       50.17       50.39     87.68 o 
  13   1  15      334.00      486.25    110.96 o 
  14   1  15      871.73      840.84    141.10 o 
  15   1  15       85.04      146.50    101.07 o 
  16   1  15       39.89      -90.05    121.06 o 
  17   1  15        0.85      294.95    220.51 o 
  18   1  15       75.49      211.03    294.21 o 
  19   1  15       10.96      481.57    317.34 o 
   0   2  15     9178.35     8405.00    231.54 o 
   1   2  15     7967.66     7013.92    146.45 o 
   2   2  15     3481.34     3445.75    126.53 o 
   3   2  15     4705.18     4468.10    150.56 o 
   4   2  15      604.33      550.77     95.93 o 
   5   2  15      185.90       74.59     71.54 o 
   6   2  15      338.16      333.56     78.79 o 
   7   2  15      628.23      812.21     95.23 o 
   8   2  15      944.04     1354.65    109.47 o 
   9   2  15      658.54      536.54     92.66 o 
  10   2  15      726.13      983.34    127.95 o 
  11   2  15     2929.71     3033.70    165.94 o 
  12   2  15      186.48       96.63     87.24 o 
  13   2  15      291.44      349.69     99.39 o 
  14   2  15        2.28     -135.94     90.63 o 
  15   2  15       20.70       85.39    128.55 o 
  16   2  15       10.07       62.23    161.01 o 
  17   2  15        0.20      180.09    186.13 o 
  18   2  15        0.64      322.50    210.93 o 
  19   2  15       85.60     -154.22    269.65 o 
   1   3  15     3133.31     2843.50    122.45 o 
   2   3  15      238.13      408.46     68.99 o 
   3   3  15     8849.14     8220.31    192.25 o 
   4   3  15      367.13      371.54     76.12 o 
   5   3  15    10478.48    10671.32    230.41 o 
   6   3  15      679.12      778.81     90.04 o 
   7   3  15     1011.96      710.67     93.28 o 
   8   3  15      754.46      552.10    119.03 o 
   9   3  15       40.82       98.49     90.65 o 
  10   3  15      172.50      175.89     99.28 o 
  11   3  15       95.47      100.14     92.04 o 
  12   3  15      319.61      316.38     97.59 o 
  13   3  15       47.77        0.12     87.76 o 
  14   3  15        3.60      110.58    106.85 o 
  15   3  15     1691.24     2057.11    199.14 o 
  16   3  15      279.04      240.93    163.26 o 
  17   3  15      725.38      672.21    202.92 o 
  18   3  15      521.40      861.58    252.90 o 
  19   3  15      237.31      531.75    230.41 o 
   0   4  15    12242.63    12276.68    512.75 o 
   1   4  15     7806.38     7180.25    181.81 o 
   2   4  15     5914.60     5655.47    166.39 o 
   3   4  15     8649.41     8101.31    222.52 o 
   4   4  15     1470.96     1167.70    109.88 o 
   5   4  15      971.85     1138.71     98.04 o 
   6   4  15      139.18       96.38     71.47 o 
   7   4  15      937.30      707.73     90.49 o 
   8   4  15     1400.13     1186.66    121.45 o 
   9   4  15     1162.34     1357.67    147.56 o 
  10   4  15      164.02      268.42     97.09 o 
  11   4  15     1134.10     1729.14    162.18 o 
  12   4  15      958.04     1022.43    121.36 o 
  13   4  15     1820.93     1477.06    154.43 o 
  14   4  15      579.42      648.74    151.65 o 
  15   4  15      790.04      898.27    162.69 o 
  16   4  15      301.56      130.12    160.99 o 
  17   4  15        0.45      -10.84    165.75 o 
  18   4  15      150.96      336.07    210.62 o 
  19   4  15      277.64      237.75    222.27 o 
   1   5  15       86.81      147.61     67.86 o 
   2   5  15       52.73       55.10     65.35 o 
   3   5  15      264.60      313.39     81.27 o 
   4   5  15      108.78       75.30     74.03 o 
   5   5  15     6107.92     6438.56    267.56 o 
   6   5  15      392.04      375.23     92.06 o 
   7   5  15    11746.12    11311.36    312.21 o 
   8   5  15     3151.06     2919.96    150.31 o 
   9   5  15      317.06      289.27     89.40 o 
  10   5  15       37.22      105.49     86.30 o 
  11   5  15       78.14      209.72     98.92 o 
  12   5  15      835.92      632.11    125.43 o 
  13   5  15      251.01      125.84    131.72 o 
  14   5  15      129.11       59.05    127.15 o 
  15   5  15      588.46      415.22    149.28 o 
  16   5  15      539.99      615.19    161.23 o 
  17   5  15      299.72      331.37    169.29 o 
  18   5  15      194.24       32.56    180.95 o 
   0   6  15     3671.62     3372.27    229.75 o 
   1   6  15     4030.74     4059.11    179.77 o 
   2   6  15     1814.42     1807.22    112.57 o 
   3   6  15     6224.43     6485.85    193.55 o 
   4   6  15       47.97        5.76     72.46 o 
   5   6  15     1326.06     1267.95    114.28 o 
   6   6  15      894.13      861.02    113.05 o 
   7   6  15        3.10     -107.34     73.30 o 
   8   6  15      864.44      657.90    114.53 o 
   9   6  15      205.75      245.12     99.03 o 
  10   6  15     1485.89     1516.80    171.69 o 
  11   6  15     3328.64     2964.31    255.00 o 
  12   6  15     1517.45     1378.92    169.04 o 
  13   6  15     1089.36      924.84    158.84 o 
  14   6  15      169.67      128.14    161.29 o 
  15   6  15      263.39      227.45    141.70 o 
  16   6  15      112.84      168.05    145.31 o 
  17   6  15        1.07       21.40    142.24 o 
  18   6  15       52.21      107.69    159.66 o 
   1   7  15       98.25      123.62     75.96 o 
   2   7  15       19.64        4.96     63.51 o 
   3   7  15     4658.45     4794.28    164.95 o 
   4   7  15       52.14       12.27     66.20 o 
   5   7  15      340.92      228.72     90.12 o 
   6   7  15      520.09      537.64    104.87 o 
   7   7  15      417.00      448.55    102.33 o 
   8   7  15      903.28      704.49    113.97 o 
   9   7  15     1734.76     2040.55    200.80 o 
  10   7  15      151.02      254.67    130.78 o 
  11   7  15      157.31       81.42    135.45 o 
  12   7  15       96.47      -11.70    127.43 o 
  13   7  15      558.65      495.30    163.20 o 
  14   7  15       12.19      -72.27    121.48 o 
  15   7  15      230.58      223.18    143.37 o 
  16   7  15       13.24     -113.63    133.94 o 
  17   7  15      456.54      161.69    162.99 o 
   0   8  15      139.99       88.68     99.76 o 
   1   8  15     5393.40     5380.86    156.80 o 
   2   8  15      998.88     1298.25     99.79 o 
   3   8  15      732.94      708.95     95.59 o 
   4   8  15      523.98      519.15    150.15 o 
   5   8  15        0.16       79.51     86.97 o 
   6   8  15      140.85       16.34     84.88 o 
   7   8  15       30.94       65.56    108.01 o 
   8   8  15       43.37       29.78     96.69 o 
   9   8  15        0.67       49.03    124.61 o 
  10   8  15        2.78       -9.31    122.92 o 
  11   8  15       57.27     -139.96    124.70 o 
  12   8  15      134.03       55.40    143.44 o 
  13   8  15      270.15      208.62    148.60 o 
  14   8  15      203.60      183.82    162.77 o 
  15   8  15        0.97      -18.37    161.67 o 
  16   8  15       31.36      -26.87    167.07 o 
  17   8  15        0.29     -246.34    305.22 o 
   1   9  15      110.66      123.61     67.19 o 
   2   9  15      644.76      470.71     89.49 o 
   3   9  15     1804.36     1883.68    132.53 o 
   4   9  15       23.82       66.43     83.20 o 
   5   9  15      100.80      119.14    102.34 o 
   6   9  15       47.44       81.38     98.70 o 
   7   9  15      276.79      238.12    134.22 o 
   8   9  15       21.42      -17.45    119.07 o 
   9   9  15       16.26      -69.67    127.46 o 
  10   9  15       62.58       22.20    123.70 o 
  11   9  15      767.24      474.07    164.86 o 
  12   9  15       88.09      271.59    157.71 o 
  13   9  15      249.07      104.19    160.64 o 
  14   9  15       47.80     -165.15    150.20 o 
  15   9  15       37.76     -104.38    167.25 o 
  16   9  15       30.71     -314.65    230.45 o 
   0  10  15      756.47      740.48    148.54 o 
   1  10  15       27.82      101.27     89.74 o 
   2  10  15       12.63      -25.33     96.35 o 
   3  10  15        8.71       80.04     97.97 o 
   4  10  15      194.46      193.29    109.84 o 
   5  10  15       12.66     -103.91     95.00 o 
   6  10  15      158.99       23.96    147.36 o 
   7  10  15        7.98       43.59    125.04 o 
   8  10  15      146.11       64.21    133.58 o 
   9  10  15        2.32     -164.10    119.87 o 
  10  10  15       10.44       67.93    141.35 o 
  11  10  15      175.01      -13.52    182.85 o 
  12  10  15       12.44     -201.11    134.08 o 
  13  10  15      363.95      176.12    165.74 o 
  14  10  15       45.13     -235.54    167.01 o 
  15  10  15       20.96      -57.20    194.90 o 
   1  11  15       37.13     -125.02     83.35 o 
   2  11  15      145.68       15.06     92.05 o 
   3  11  15      340.30      348.18    115.40 o 
   4  11  15      247.16      276.52    112.50 o 
   5  11  15     1136.44     1134.24    184.85 o 
   6  11  15      182.64      316.25    152.76 o 
   7  11  15      970.64     1002.39    189.26 o 
   8  11  15      158.29       56.76    142.61 o 
   9  11  15      513.23      415.94    166.39 o 
  10  11  15        9.60      -12.85    149.26 o 
  11  11  15       71.89      -21.89    148.90 o 
  12  11  15       60.87     -173.09    148.18 o 
  13  11  15        7.13      -35.19    163.44 o 
  14  11  15        9.65     -122.66    589.51 o 
   0  12  15      832.94      765.38    197.64 o 
   1  12  15      327.82      295.35    122.79 o 
   2  12  15       11.57       78.90    104.27 o 
   3  12  15      481.13      466.17    124.31 o 
   4  12  15       69.19        2.86    125.66 o 
   5  12  15      501.17      596.44    175.25 o 
   6  12  15      168.33       81.25    192.04 o 
   7  12  15      125.77        7.47    143.04 o 
   8  12  15      109.40       54.58    144.95 o 
   9  12  15      714.75     1010.29    197.39 o 
  10  12  15       12.30      -85.52    156.67 o 
  11  12  15      891.91     1047.05    229.13 o 
  12  12  15      196.76      287.71    181.61 o 
  13  12  15      301.26      162.72    311.27 o 
   1  13  15      543.46      419.13    153.27 o 
   2  13  15      112.79      188.23    134.96 o 
   3  13  15     1131.21     1060.71    180.03 o 
   4  13  15      252.02      146.90    140.65 o 
   5  13  15      507.20      565.73    158.71 o 
   6  13  15       52.15      350.61    163.99 o 
   7  13  15      337.92      382.42    172.79 o 
   8  13  15      162.58       19.02    156.05 o 
   9  13  15       86.69     -180.76    147.94 o 
  10  13  15       35.05       49.47    169.94 o 
  11  13  15      270.41      327.96    300.60 o 
   0  14  15     1726.93     1790.64    330.15 o 
   1  14  15      253.70      320.50    170.81 o 
   2  14  15       45.62       27.80    149.07 o 
   3  14  15      240.04      445.31    185.70 o 
   4  14  15       16.13     -216.63    144.42 o 
   5  14  15       71.19      133.17    146.95 o 
   6  14  15        2.84     -201.53    134.36 o 
   7  14  15        0.93      -96.13    177.78 o 
   8  14  15       15.81      -41.23    164.33 o 
   9  14  15      148.07       20.00    219.53 o 
   1  15  15       72.07       72.19    206.03 o 
   2  15  15        2.35     -340.35    226.90 o 
   3  15  15       91.83       69.15    174.11 o 
   4  15  15      254.03      216.23    181.07 o 
   5  15  15      296.90      148.01    178.01 o 
   6  15  15      290.33      192.19    188.92 o 
   7  15  15      138.32      563.05    224.43 o 
   0  16  15        0.45      239.32    423.74 o 
   1  16  15      165.01     -303.94    259.26 o 
   0   0  16    26762.64    27820.94   1298.68 o 
   1   0  16    42965.21    41454.20    668.72 o 
   2   0  16     1058.12      851.95    105.88 o 
   3   0  16     3554.80     2961.52    160.05 o 
   4   0  16     1597.22     1381.00    151.79 o 
   5   0  16      645.43      497.38    168.47 o 
   6   0  16     2903.80     2909.86    208.78 o 
   7   0  16    11514.67    10236.40    354.78 o 
   8   0  16    12893.44    12449.16    404.53 o 
   9   0  16     1093.11     1208.09    157.79 o 
  10   0  16      102.87      108.08    118.01 o 
  11   0  16       29.92      -88.37    109.08 o 
  12   0  16     3259.80     2990.40    277.00 o 
  13   0  16     1834.07     1947.65    250.63 o 
  14   0  16        0.41     -105.23    123.04 o 
  15   0  16      110.22      -25.00    138.59 o 
  16   0  16      447.45      404.62    172.21 o 
  17   0  16       91.89      292.01    393.01 o 
  18   0  16       60.77     -103.19    382.03 o 
  19   0  16       73.79      -28.54    414.96 o 
   1   1  16       81.42       50.02     54.09 o 
   2   1  16     1073.49     1143.72     82.08 o 
   3   1  16    10409.00    10780.23    200.91 o 
   4   1  16     2597.22     2068.56    125.48 o 
   5   1  16    19985.34    18654.77    343.56 o 
   6   1  16     2303.79     2336.22    129.04 o 
   7   1  16     5492.87     5757.63    187.77 o 
   8   1  16       21.07     -110.42     73.61 o 
   9   1  16     4495.84     4637.56    179.22 o 
  10   1  16      282.34      188.35     86.05 o 
  11   1  16      264.38      331.76    115.24 o 
  12   1  16      219.11      277.80    111.42 o 
  13   1  16      625.47      583.37    113.65 o 
  14   1  16        9.12     -137.33     91.55 o 
  15   1  16      654.07      482.11    114.21 o 
  16   1  16       57.19       56.13    141.79 o 
  17   1  16      774.87      327.31    218.99 o 
  18   1  16       69.91      529.86    303.86 o 
  19   1  16      218.22      363.52    307.10 o 
   0   2  16     4573.55     4353.75    232.28 o 
   1   2  16    11245.71    12490.39    234.58 o 
   2   2  16     1308.82     1328.26     93.15 o 
   3   2  16     6797.21     6728.56    183.85 o 
   4   2  16     1154.40     1200.43    100.90 o 
   5   2  16      999.93      941.25     97.25 o 
   6   2  16        3.97      -93.09     62.06 o 
   7   2  16     5333.51     5252.72    321.73 o 
   8   2  16     2022.08     1937.17    133.85 o 
   9   2  16     5382.87     5467.93    190.56 o 
  10   2  16      591.80      940.01    129.79 o 
  11   2  16      678.95      794.59    129.42 o 
  12   2  16      189.73       44.22     94.47 o 
  13   2  16        8.92       99.42     92.66 o 
  14   2  16      254.37       69.66    105.48 o 
  15   2  16       14.03       89.10    132.24 o 
  16   2  16      110.14       42.38    165.86 o 
  17   2  16        0.21     -263.29    175.52 o 
  18   2  16      143.94      266.21    224.53 o 
  19   2  16        7.76       37.77    307.38 o 
   1   3  16      388.32      403.97     78.25 o 
   2   3  16       87.53        7.31     64.02 o 
   3   3  16      734.07      743.64     98.90 o 
   4   3  16     1599.07     1722.95    112.43 o 
   5   3  16     6850.99     7223.54    195.62 o 
   6   3  16      188.99      326.79     80.45 o 
   7   3  16     5579.80     5548.03    183.63 o 
   8   3  16       45.87      -64.66     74.58 o 
   9   3  16      170.78      181.29    109.64 o 
  10   3  16      586.56      365.06    111.36 o 
  11   3  16       62.73      -93.82     76.27 o 
  12   3  16      230.18      185.18    103.68 o 
  13   3  16        3.44      -66.71     88.09 o 
  14   3  16        9.28      -28.29    101.37 o 
  15   3  16      358.25      289.59    184.45 o 
  16   3  16       79.40      194.02    176.26 o 
  17   3  16      185.03       93.11    179.31 o 
  18   3  16       39.61      124.51    227.55 o 
  19   3  16       29.17      151.99    225.41 o 
   0   4  16     6741.07     6711.47    255.41 o 
   1   4  16     1778.06     1955.15    115.84 o 
   2   4  16     1153.79     1132.57    101.93 o 
   3   4  16     1096.35     1393.42    119.14 o 
   4   4  16       56.99       38.34     75.69 o 
   5   4  16     2117.36     2009.96    145.81 o 
   6   4  16     2387.13     2616.08    135.28 o 
   7   4  16      254.88      333.15     86.29 o 
   8   4  16      194.08      342.24    105.40 o 
   9   4  16     2744.68     3016.01    159.09 o 
  10   4  16      295.65      320.38     94.89 o 
  11   4  16       56.48       46.94     86.37 o 
  12   4  16      625.10      617.79    115.06 o 
  13   4  16      580.58      560.17    122.57 o 
  14   4  16      130.20      311.41    117.37 o 
  15   4  16       18.19       27.96    128.64 o 
  16   4  16        3.02      -68.09    159.18 o 
  17   4  16       54.47     -120.17    240.07 o 
  18   4  16       11.30     -128.71    226.47 o 
   1   5  16      128.68      184.24     75.67 o 
   2   5  16        0.15       56.46     69.62 o 
   3   5  16      296.60      265.49     82.15 o 
   4   5  16     1123.87     1209.25    117.01 o 
   5   5  16      201.55      206.09     83.46 o 
   6   5  16       14.81      -88.60     76.33 o 
   7   5  16     1576.64     1227.32    140.46 o 
   8   5  16        0.52       -6.69     86.39 o 
   9   5  16      726.81      707.66    109.32 o 
  10   5  16      122.28      184.39     90.20 o 
  11   5  16      927.74     1210.22    131.65 o 
  12   5  16      273.25      223.15    149.08 o 
  13   5  16       93.07      120.90    129.98 o 
  14   5  16       35.99      172.88    128.15 o 
  15   5  16       75.08      118.11    135.11 o 
  16   5  16       20.23       89.21    162.83 o 
  17   5  16      126.44      146.22    190.19 o 
  18   5  16       71.17      -35.14    176.23 o 
   0   6  16     5865.69     6681.42    272.45 o 
   1   6  16     3911.24     3932.44    165.99 o 
   2   6  16        4.27      -96.18     64.12 o 
   3   6  16      901.62      623.77    100.66 o 
   4   6  16      241.89      146.09     82.32 o 
   5   6  16       11.04        3.22     81.31 o 
   6   6  16      218.10      229.62    109.18 o 
   7   6  16        0.56      -47.07     83.13 o 
   8   6  16     2947.00     2802.59    174.17 o 
   9   6  16       55.78       92.64     88.32 o 
  10   6  16      548.89      392.61    106.55 o 
  11   6  16      113.29      235.70    111.56 o 
  12   6  16      234.71       79.76    135.51 o 
  13   6  16     1707.82     1995.99    198.22 o 
  14   6  16      299.24      147.95    131.45 o 
  15   6  16     1157.64     1002.08    175.68 o 
  16   6  16      117.43      -92.57    143.57 o 
  17   6  16       51.54      -86.82    144.78 o 
  18   6  16        4.05      -87.87    191.62 o 
   1   7  16      212.74      168.31     82.50 o 
   2   7  16      136.40       88.08     88.59 o 
   3   7  16      199.27      213.22     74.51 o 
   4   7  16      872.12      968.33    117.43 o 
   5   7  16     2164.80     1976.88    148.72 o 
   6   7  16        7.16     -122.02     81.35 o 
   7   7  16      449.51      388.94    101.79 o 
   8   7  16      565.04      444.52    106.43 o 
   9   7  16     2175.25     2619.02    211.06 o 
  10   7  16      259.20      447.57    156.70 o 
  11   7  16      642.80      720.72    167.07 o 
  12   7  16      448.68      449.22    227.22 o 
  13   7  16       97.98      143.50    146.87 o 
  14   7  16        0.13     -189.78    139.38 o 
  15   7  16      425.33      306.57    174.91 o 
  16   7  16      161.64       15.09    172.15 o 
  17   7  16      680.39      397.89    200.62 o 
   0   8  16     2453.17     3209.19    184.99 o 
   1   8  16     1199.68     1084.77     93.83 o 
   2   8  16      217.50      302.79     79.35 o 
   3   8  16     5829.43     5971.24    197.14 o 
   4   8  16       54.40      -26.08     92.31 o 
   5   8  16     1447.27     1860.99    149.22 o 
   6   8  16     1538.70     1627.38    145.03 o 
   7   8  16       13.20      128.67     91.10 o 
   8   8  16      238.25      354.67    117.50 o 
   9   8  16     1151.91     1213.77    193.22 o 
  10   8  16       20.90       45.32    134.06 o 
  11   8  16     1560.46     2091.02    230.94 o 
  12   8  16      437.39      396.24    171.79 o 
  13   8  16     1206.06     1214.43    213.99 o 
  14   8  16      261.00      180.54    174.82 o 
  15   8  16      123.33      245.64    170.00 o 
  16   8  16       12.49     -126.63    169.17 o 
   1   9  16        5.44      -11.06     63.17 o 
   2   9  16      225.87      190.93     81.45 o 
   3   9  16      146.05      236.48     89.51 o 
   4   9  16       36.47       60.19     95.56 o 
   5   9  16     1522.21     1277.78    167.25 o 
   6   9  16      110.57      106.09    103.99 o 
   7   9  16     3454.42     3517.63    261.96 o 
   8   9  16       86.08      129.15    149.69 o 
   9   9  16     1702.03     1963.86    215.85 o 
  10   9  16       30.12        3.16    146.37 o 
  11   9  16      556.17      484.97    169.96 o 
  12   9  16        6.99      146.22    146.32 o 
  13   9  16      115.10       55.09    151.43 o 
  14   9  16       50.77       71.50    170.73 o 
  15   9  16      595.25      501.36    190.71 o 
  16   9  16      104.49      157.14    229.10 o 
   0  10  16      541.91      389.14    138.32 o 
   1  10  16     1378.02     1393.28    136.75 o 
   2  10  16       91.51       86.46     94.43 o 
   3  10  16      105.88      312.76    109.85 o 
   4  10  16      675.99      649.06    127.32 o 
   5  10  16      173.49      196.73    117.52 o 
   6  10  16      329.01      520.94    158.04 o 
   7  10  16      426.93      241.36    148.10 o 
   8  10  16       12.89       61.72    139.75 o 
   9  10  16        8.07     -133.44    135.92 o 
  10  10  16       97.06       82.40    172.08 o 
  11  10  16      998.31     1385.60    219.82 o 
  12  10  16        4.03       72.34    174.30 o 
  13  10  16      902.10      921.74    212.41 o 
  14  10  16       42.85      180.49    176.41 o 
  15  10  16      352.11      227.41    307.82 o 
   1  11  16      359.10      262.97    108.33 o 
   2  11  16      457.23      328.83    116.38 o 
   3  11  16      562.08      594.40    132.93 o 
   4  11  16      196.87      175.96    109.71 o 
   5  11  16      140.87      350.36    152.46 o 
   6  11  16       34.03      114.85    138.49 o 
   7  11  16      903.52      836.75    192.36 o 
   8  11  16       80.09       55.13    140.68 o 
   9  11  16       97.12      -58.88    143.31 o 
  10  11  16       30.58      141.31    155.87 o 
  11  11  16      145.07       56.46    155.66 o 
  12  11  16       79.03       -3.58    178.18 o 
  13  11  16       38.81     -193.23    158.99 o 
  14  11  16       30.30     -139.58    277.47 o 
   0  12  16      273.58      235.23    173.61 o 
   1  12  16       20.82       26.88    104.34 o 
   2  12  16       15.69       85.36    117.00 o 
   3  12  16      174.24      254.03    125.75 o 
   4  12  16        8.70      -61.98    124.57 o 
   5  12  16       69.30      111.86    139.06 o 
   6  12  16      297.26      331.59    161.83 o 
   7  12  16      120.64       20.44    233.87 o 
   8  12  16      723.12      683.46    198.38 o 
   9  12  16      106.09        4.53    156.12 o 
  10  12  16        2.46       28.09    160.79 o 
  11  12  16      274.27       85.48    168.92 o 
  12  12  16      175.12      488.81    311.26 o 
   1  13  16       23.36      -84.63    124.05 o 
   2  13  16        2.32      -94.86    127.64 o 
   3  13  16       45.47       -8.12    149.63 o 
   4  13  16       70.70       70.49    137.49 o 
   5  13  16       45.86       82.19    139.55 o 
   6  13  16       80.62      -79.08    142.55 o 
   7  13  16       41.20     -148.67    155.32 o 
   8  13  16       83.74     -170.34    155.90 o 
   9  13  16       72.73      130.39    166.85 o 
  10  13  16       74.84      -32.46    215.47 o 
  11  13  16       30.62       69.04    274.47 o 
   0  14  16      107.53       87.31    571.94 o 
   1  14  16      324.31      137.78    165.26 o 
   2  14  16      104.52      -87.91    153.32 o 
   3  14  16       40.10      -42.84    152.16 o 
   4  14  16      345.56      208.71    177.97 o 
   5  14  16       84.26       -0.91    151.41 o 
   6  14  16       47.13      -66.25    145.62 o 
   7  14  16       52.95      173.11    184.61 o 
   8  14  16       11.48     -129.36    210.28 o 
   1  15  16       58.77       77.44    208.83 o 
   2  15  16      208.08      325.35    190.81 o 
   3  15  16       10.13     -158.49    188.87 o 
   4  15  16       24.38     -205.59    154.07 o 
   5  15  16       75.25     -137.02    171.05 o 
   1   1  17      356.62      426.34     71.15 o 
   2   1  17      342.82      219.05     71.29 o 
   3   1  17      631.88      719.41     87.80 o 
   4   1  17      112.18      119.71     80.58 o 
   5   1  17      238.37      237.32     83.69 o 
   6   1  17      118.32      -25.97     70.52 o 
   7   1  17     3587.02     4080.79    167.01 o 
   8   1  17      132.56      131.04     81.11 o 
   9   1  17      439.86      659.00    125.60 o 
  10   1  17        4.20      -60.56     79.83 o 
  11   1  17       62.50      278.14    109.84 o 
  12   1  17      102.75      211.87    112.63 o 
  13   1  17      323.74      230.47    118.20 o 
  14   1  17       13.22      117.31    120.07 o 
  15   1  17       50.13       -5.98    110.27 o 
  16   1  17       67.67      -51.17    133.46 o 
  17   1  17       18.37       -2.87    207.87 o 
  18   1  17        8.38      -76.10    259.25 o 
  19   1  17      128.11        8.79    283.97 o 
   0   2  17     2003.23     2059.55    177.84 o 
   1   2  17    10990.00    11311.00    282.70 o 
   2   2  17      130.79       92.02     85.29 o 
   3   2  17    12238.36    13369.07    273.41 o 
   4   2  17       23.59       36.62     71.81 o 
   5   2  17      224.72      173.96     76.69 o 
   6   2  17      388.82      479.25     92.56 o 
   7   2  17      107.08       20.49     76.06 o 
   8   2  17      609.84      729.32    107.11 o 
   9   2  17     1662.31     1881.16    136.97 o 
  10   2  17     1413.22     1162.02    138.08 o 
  11   2  17     1685.59     1477.68    165.62 o 
  12   2  17      130.25      185.87    100.64 o 
  13   2  17      662.03      755.01    123.27 o 
  14   2  17       53.10      126.26    119.31 o 
  15   2  17      334.02      467.60    156.56 o 
  16   2  17        6.50     -183.05    126.59 o 
  17   2  17        5.47     -104.66    199.92 o 
  18   2  17        1.85     -134.15    203.79 o 
  19   2  17       42.61     -111.14    290.30 o 
   1   3  17     1399.44     1478.93    111.79 o 
   2   3  17     1908.56     1812.25    120.15 o 
   3   3  17    11387.68    11443.63    250.93 o 
   4   3  17      345.82      400.95     94.15 o 
   5   3  17     8363.00     8358.48    239.06 o 
   6   3  17      437.73      421.07     88.80 o 
   7   3  17     1912.89     1571.06    122.47 o 
   8   3  17      411.97      614.97    102.26 o 
   9   3  17      181.71       57.47    116.35 o 
  10   3  17     1264.58     1191.36    143.03 o 
  11   3  17      840.78      917.43    124.55 o 
  12   3  17        9.01        9.43     98.20 o 
  13   3  17        1.10      133.80    101.69 o 
  14   3  17        9.38      -48.11    104.21 o 
  15   3  17     1445.62     1376.32    261.90 o 
  16   3  17       17.93      -17.69    166.00 o 
  17   3  17     1566.83     1425.32    243.06 o 
  18   3  17        0.02      -20.66    210.40 o 
   0   4  17     2140.91     2408.94    208.20 o 
   1   4  17    13747.86    15204.00    280.39 o 
   2   4  17       96.29       95.18     82.28 o 
   3   4  17    13103.93    13267.69    289.52 o 
   4   4  17      157.08      176.27     88.90 o 
   5   4  17     2001.93     2307.44    145.46 o 
   6   4  17      323.11      293.65     94.71 o 
   7   4  17      900.08      751.31    111.78 o 
   8   4  17     3409.87     3832.04    215.90 o 
   9   4  17     1558.72     1427.03    142.59 o 
  10   4  17       34.83       63.54     87.13 o 
  11   4  17     1368.18     1859.91    147.94 o 
  12   4  17        2.00     -111.39     91.18 o 
  13   4  17     2888.06     3076.74    199.78 o 
  14   4  17       48.16       71.55    110.03 o 
  15   4  17      535.73      705.96    166.74 o 
  16   4  17       48.26      -36.39    172.07 o 
  17   4  17        2.60     -107.26    180.98 o 
  18   4  17       52.54      -29.89    182.92 o 
   1   5  17      527.81      436.98     83.16 o 
   2   5  17       79.00        8.52     70.54 o 
   3   5  17      392.02      382.79     88.29 o 
   4   5  17       13.62       18.08     74.00 o 
   5   5  17     7336.55     7687.58    236.74 o 
   6   5  17      900.99     1094.85    121.78 o 
   7   5  17     2968.66     3525.33    278.25 o 
   8   5  17      181.72      195.13     95.86 o 
   9   5  17     1357.30     1739.73    151.66 o 
  10   5  17      191.90      117.46    102.06 o 
  11   5  17      129.31      140.51    101.38 o 
  12   5  17       50.40     -112.32    103.64 o 
  13   5  17      615.81      512.97    124.51 o 
  14   5  17       45.16      -91.34    123.92 o 
  15   5  17      417.53      435.47    145.66 o 
  16   5  17      213.68      122.54    182.63 o 
  17   5  17      184.77      284.01    196.15 o 
  18   5  17        5.15     -256.23    177.30 o 
   0   6  17      436.09      636.85    180.67 o 
   1   6  17     6848.36     7147.96    200.79 o 
   2   6  17      171.95      149.04     79.89 o 
   3   6  17     6158.87     5840.90    188.44 o 
   4   6  17       27.17      -16.98     78.33 o 
   5   6  17      907.44      833.45    114.00 o 
   6   6  17        2.14      166.32     92.95 o 
   7   6  17      424.80      512.37    107.93 o 
   8   6  17      374.96      422.63    110.31 o 
   9   6  17      542.20      582.35    118.04 o 
  10   6  17      504.23      393.20    112.47 o 
  11   6  17     2387.58     2128.97    199.73 o 
  12   6  17       54.12      235.77    121.19 o 
  13   6  17     2132.48     2048.34    228.08 o 
  14   6  17        0.03       68.84    151.07 o 
  15   6  17      284.19      264.11    177.09 o 
  16   6  17       21.45      118.29    161.42 o 
  17   6  17        7.22       -1.15    151.13 o 
   1   7  17      423.56      427.10     92.27 o 
   2   7  17       85.66       86.93     79.17 o 
   3   7  17     4108.05     4342.91    167.33 o 
   4   7  17        0.07       68.50    111.25 o 
   5   7  17      230.39       70.74     88.87 o 
   6   7  17      838.58      793.89    123.76 o 
   7   7  17       96.96      -16.52     84.79 o 
   8   7  17       54.83      -39.61    115.37 o 
   9   7  17        6.83       -8.32    124.30 o 
  10   7  17     1033.25      674.38    145.47 o 
  11   7  17      338.57       82.37    165.43 o 
  12   7  17      157.54     -102.05    131.66 o 
  13   7  17      376.41      454.60    167.66 o 
  14   7  17      103.03      -78.17    146.33 o 
  15   7  17      246.11       17.25    163.87 o 
  16   7  17       58.26      -74.78    158.38 o 
  17   7  17      271.25      362.19    233.86 o 
   0   8  17     2024.18     1786.97    158.01 o 
   1   8  17      111.56       48.19     88.49 o 
   2   8  17      264.01      158.36     80.75 o 
   3   8  17        5.19       43.54     82.35 o 
   4   8  17      196.04      170.73    102.44 o 
   5   8  17      185.89      180.43     92.93 o 
   6   8  17      793.35      593.18    117.17 o 
   7   8  17      242.18       63.61     91.78 o 
   8   8  17       12.49      -90.86    104.57 o 
   9   8  17        0.90      -88.42    118.62 o 
  10   8  17        5.38       16.84    125.65 o 
  11   8  17       10.95     -122.53    227.54 o 
  12   8  17       89.20       96.96    176.93 o 
  13   8  17      320.23      -11.95    148.23 o 
  14   8  17       52.03      207.26    170.74 o 
  15   8  17      163.63       60.50    158.70 o 
  16   8  17       55.67      -30.73    333.78 o 
   1   9  17      150.02      170.65     72.82 o 
   2   9  17        7.28      -36.68     77.41 o 
   3   9  17      554.44      705.46    106.14 o 
   4   9  17        1.32       32.13     83.13 o 
   5   9  17      148.90      -99.03     87.99 o 
   6   9  17        0.34       -9.21     91.96 o 
   7   9  17        7.03      -75.95    107.90 o 
   8   9  17       45.88       -9.74    134.16 o 
   9   9  17       18.96     -188.60    125.73 o 
  10   9  17       31.46      180.58    149.07 o 
  11   9  17      630.66      319.64    166.19 o 
  12   9  17        2.48     -179.32    132.16 o 
  13   9  17      165.30       66.58    160.29 o 
  14   9  17        0.35      111.73    170.75 o 
  15   9  17       28.53     -262.12    189.53 o 
   0  10  17      203.17      317.55    127.20 o 
   1  10  17       11.73       63.99     87.29 o 
   2  10  17        3.93      -24.29     82.33 o 
   3  10  17     1531.66     1590.13    159.57 o 
   4  10  17      182.30      163.35    107.46 o 
   5  10  17       62.80       17.89    111.86 o 
   6  10  17       14.70       51.78    109.59 o 
   7  10  17      120.77      313.56    155.15 o 
   8  10  17        5.39     -173.45    128.75 o 
   9  10  17        0.95      103.19    147.63 o 
  10  10  17        0.67      135.51    148.83 o 
  11  10  17      247.57       22.32    163.02 o 
  12  10  17       18.58      -98.74    156.42 o 
  13  10  17        9.94       70.35    173.65 o 
  14  10  17        7.12     -190.39    190.62 o 
   1  11  17      308.97      178.41    108.28 o 
   2  11  17        0.12        7.97    104.40 o 
   3  11  17       76.19      -84.86    100.64 o 
   4  11  17        8.67       62.58    109.99 o 
   5  11  17      859.47      939.02    210.74 o 
   6  11  17        0.69     -113.14    134.50 o 
   7  11  17     1122.81      951.24    194.54 o 
   8  11  17       37.43     -169.68    146.73 o 
   9  11  17      238.52      392.38    174.95 o 
  10  11  17       79.90     -150.73    144.06 o 
  11  11  17       68.21     -213.79    142.53 o 
  12  11  17        8.49       10.46    169.54 o 
  13  11  17       10.10     -240.60    268.39 o 
   0  12  17      368.31      299.24    178.82 o 
   1  12  17     1412.19     1196.16    164.57 o 
   2  12  17        2.01     -101.47    107.46 o 
   3  12  17      613.69      492.10    135.76 o 
   4  12  17        0.35       -7.43    125.37 o 
   5  12  17      482.61      520.24    158.25 o 
   6  12  17        4.35       65.49    161.05 o 
   7  12  17       14.05     -100.45    135.94 o 
   8  12  17        7.85       78.73    162.30 o 
   9  12  17      378.05      422.37    249.72 o 
  10  12  17        3.14      -54.82    154.21 o 
  11  12  17      606.85      660.14    207.24 o 
  12  12  17       18.03        5.97    298.22 o 
   1  13  17      326.40      287.35    146.70 o 
   2  13  17        1.04       -6.00    128.85 o 
   3  13  17     1442.91     1579.26    284.26 o 
   4  13  17        0.16      -87.83    139.81 o 
   5  13  17      414.16      250.74    157.10 o 
   6  13  17       12.75      -59.00    137.85 o 
   7  13  17      186.39      -59.16    159.51 o 
   8  13  17        5.06     -225.72    150.48 o 
   9  13  17      421.82      383.45    245.69 o 
  10  13  17       57.00      114.34    411.67 o 
   0  14  17        1.75      185.54    219.18 o 
   1  14  17      824.09      682.90    173.04 o 
   2  14  17        0.16       69.49    168.04 o 
   3  14  17      235.46       97.87    179.00 o 
   4  14  17       38.92       66.09    179.41 o 
   5  14  17        6.19     -214.36    142.91 o 
   6  14  17      151.95      169.97    165.62 o 
   7  14  17       13.67      -43.43    155.53 o 
   8  14  17       43.91       49.24    219.48 o 
   1  15  17        3.43       20.45    196.65 o 
   2  15  17        0.34      -74.23    174.91 o 
   3  15  17       21.74     -161.33    170.27 o 
   4  15  17       50.42     -260.51    173.67 o 
   0   0  18     6818.34     5776.60    317.54 o 
   1   0  18     1825.45     1584.25    140.84 o 
   2   0  18     2808.84     2511.63    161.64 o 
   3   0  18     4224.28     4514.54    209.02 o 
   4   0  18     2489.28     2684.36    209.45 o 
   5   0  18      684.13      623.66    144.10 o 
   6   0  18     5060.02     5366.22    279.88 o 
   7   0  18      162.40      112.88    125.88 o 
   8   0  18      114.38      222.87    141.01 o 
   9   0  18      746.94      714.74    167.38 o 
  10   0  18     1016.42     1355.52    221.29 o 
  11   0  18     1571.23     1400.62    275.27 o 
  12   0  18     1788.38     2067.37    309.46 o 
  13   0  18     3549.73     3378.95    744.30 o 
  14   0  18       34.91       34.00    153.95 o 
  15   0  18     2500.71     2417.99    378.65 o 
  16   0  18       32.87      -43.93    169.74 o 
  17   0  18       33.74       52.22    247.28 o 
  18   0  18       62.07     -432.53    368.85 o 
   1   1  18       41.23      -87.90     62.73 o 
   2   1  18      483.90      424.61     79.65 o 
   3   1  18      309.96      387.20     79.62 o 
   4   1  18     3476.16     3226.18    155.76 o 
   5   1  18     5587.30     5694.75    199.61 o 
   6   1  18     1499.49     1723.92    133.29 o 
   7   1  18    11912.81    12218.82    277.51 o 
   8   1  18      271.71      353.29     97.80 o 
   9   1  18     4017.71     5116.24    328.22 o 
  10   1  18      384.27      214.48     96.07 o 
  11   1  18     1393.85     1710.92    158.87 o 
  12   1  18       71.46       59.15    110.19 o 
  13   1  18       13.67       94.87    110.81 o 
  14   1  18       91.59      312.56    127.98 o 
  15   1  18     1563.20     1651.27    161.99 o 
  16   1  18       22.52      -94.77    118.34 o 
  17   1  18     1260.62     2027.45    252.70 o 
  18   1  18        2.47      109.35    295.60 o 
   0   2  18      110.29      165.92    107.09 o 
   1   2  18       80.41       66.13     77.15 o 
   2   2  18      140.01       58.94     74.99 o 
   3   2  18     3309.41     4144.11    172.54 o 
   4   2  18      453.97      461.99     99.41 o 
   5   2  18     2914.65     3098.02    149.87 o 
   6   2  18     3723.43     3824.25    189.61 o 
   7   2  18      111.03       35.91     84.97 o 
   8   2  18     1766.32     1957.02    137.59 o 
   9   2  18      473.73      670.60    132.75 o 
  10   2  18     1015.59     1221.66    141.80 o 
  11   2  18     2372.04     2377.73    177.30 o 
  12   2  18      446.36      348.66    108.42 o 
  13   2  18     1781.46     2181.45    165.85 o 
  14   2  18       19.02      119.76    122.26 o 
  15   2  18       19.32       49.97    118.57 o 
  16   2  18       14.92       27.49    135.95 o 
  17   2  18        6.56     -240.82    335.18 o 
  18   2  18       16.71      282.94    235.34 o 
   1   3  18      291.18       49.57     78.68 o 
   2   3  18     1579.11     1672.36    122.56 o 
   3   3  18      199.92       98.44     74.00 o 
   4   3  18       20.51       -5.07     76.37 o 
   5   3  18      568.25      527.13    104.20 o 
   6   3  18     4816.18     4878.70    288.67 o 
   7   3  18     1100.34     1001.47    122.48 o 
   8   3  18        4.13      -53.03     85.43 o 
   9   3  18     3453.06     3183.23    186.09 o 
  10   3  18      866.05      830.11    132.89 o 
  11   3  18      450.67      372.91    109.21 o 
  12   3  18      177.08       36.18     97.38 o 
  13   3  18       58.11     -115.63     91.96 o 
  14   3  18       45.25      174.78    116.68 o 
  15   3  18      362.14      567.64    161.67 o 
  16   3  18        4.93     -192.54    190.14 o 
  17   3  18      159.40      -96.43    183.46 o 
  18   3  18        0.26       88.56    228.88 o 
   0   4  18      870.79      887.76    142.31 o 
   1   4  18      158.92      230.42     86.04 o 
   2   4  18        0.45      -53.28     69.43 o 
   3   4  18      181.19      193.58     87.48 o 
   4   4  18     1506.77     1562.23    133.64 o 
   5   4  18     1073.91     1115.57    123.80 o 
   6   4  18      114.38       55.88     88.38 o 
   7   4  18     1102.58     1042.88    125.27 o 
   8   4  18      479.04      302.81    117.67 o 
   9   4  18     3222.14     3113.79    206.48 o 
  10   4  18       65.48      131.93     92.20 o 
  11   4  18      583.94      529.98    116.86 o 
  12   4  18      162.31      -73.27     97.49 o 
  13   4  18        5.48     -109.25     98.90 o 
  14   4  18       54.80      -43.37    106.45 o 
  15   4  18      279.84      113.88    139.59 o 
  16   4  18        6.90     -171.98    263.98 o 
  17   4  18       27.32      -75.24    171.51 o 
  18   4  18       31.52       -3.47    199.29 o 
   1   5  18      384.46      345.11     85.29 o 
   2   5  18      586.07      765.64    103.37 o 
   3   5  18     1479.92     1853.58    132.84 o 
   4   5  18      278.11      264.96     99.80 o 
   5   5  18     2978.35     3196.47    223.26 o 
   6   5  18      167.13       49.40    108.41 o 
   7   5  18       90.34       25.86    102.16 o 
   8   5  18       93.85        6.44     97.52 o 
   9   5  18      513.87      427.96    115.73 o 
  10   5  18       69.55       79.31     99.51 o 
  11   5  18      177.30      -18.50    100.74 o 
  12   5  18      235.45      255.06    124.76 o 
  13   5  18      237.90      -66.94    119.88 o 
  14   5  18       45.79     -165.95    151.47 o 
  15   5  18        9.19     -212.04    141.36 o 
  16   5  18        5.16      -25.88    141.88 o 
  17   5  18        0.21      178.08    190.18 o 
   0   6  18     5410.04     5079.67    347.32 o 
   1   6  18     9825.15    10963.75    253.20 o 
   2   6  18      343.76      316.25     89.23 o 
   3   6  18      506.16      745.16    105.31 o 
   4   6  18      511.69      562.66    121.50 o 
   5   6  18      633.49      649.80    128.77 o 
   6   6  18      381.27      179.30    109.79 o 
   7   6  18     3255.15     3158.32    186.13 o 
   8   6  18       29.24      -46.97     87.27 o 
   9   6  18      310.27      196.13    103.56 o 
  10   6  18        1.25      -15.02    101.86 o 
  11   6  18        3.53      -11.34    124.67 o 
  12   6  18      263.90      159.12    120.92 o 
  13   6  18      231.79      106.66    186.66 o 
  14   6  18       92.73      -80.50    141.93 o 
  15   6  18      184.39     -193.11    148.93 o 
  16   6  18        1.28       30.69    168.26 o 
  17   6  18       10.35      -42.14    210.80 o 
   1   7  18        2.76       43.01     90.89 o 
   2   7  18       50.57      -61.92     86.10 o 
   3   7  18     7058.01     7287.74    215.57 o 
   4   7  18      123.27       48.73     87.66 o 
   5   7  18     7049.42     7101.24    314.98 o 
   6   7  18       60.64      307.41    102.09 o 
   7   7  18      523.67      685.99    195.07 o 
   8   7  18     1056.88     1090.13    139.17 o 
   9   7  18       62.52      -65.69     97.81 o 
  10   7  18      381.31      246.47    130.02 o 
  11   7  18       58.83      -39.44    116.10 o 
  12   7  18       13.21      126.68    148.50 o 
  13   7  18       62.89     -202.79    135.19 o 
  14   7  18        0.52     -121.66    145.81 o 
  15   7  18      252.41      160.85    174.32 o 
  16   7  18        6.47     -240.47    160.31 o 
   0   8  18       43.82      219.17    152.43 o 
   1   8  18     4731.09     5127.31    193.52 o 
   2   8  18       53.63        4.92     74.31 o 
   3   8  18     2082.97     2267.77    144.93 o 
   4   8  18        3.93       89.95     86.01 o 
   5   8  18      485.70      243.25    103.33 o 
   6   8  18       95.58       93.96     92.91 o 
   7   8  18     1297.75     1539.80    155.86 o 
   8   8  18      154.27       45.57     97.89 o 
   9   8  18     2753.77     2659.01    217.25 o 
  10   8  18       17.62      133.84    140.13 o 
  11   8  18     1227.91     1474.21    224.68 o 
  12   8  18      402.36      368.15    226.38 o 
  13   8  18      198.64      246.37    159.29 o 
  14   8  18        7.49       47.99    174.93 o 
  15   8  18        7.39     -241.04    166.74 o 
   1   9  18        3.51      112.71     72.37 o 
   2   9  18     1059.24     1016.48    116.17 o 
   3   9  18     1954.91     2181.78    149.52 o 
   4   9  18        0.94      130.16     85.11 o 
   5   9  18     4583.79     4491.58    221.92 o 
   6   9  18        9.27      -69.14     97.37 o 
   7   9  18     1943.62     2049.83    175.43 o 
   8   9  18      759.63      395.65    225.51 o 
   9   9  18     1416.79     1141.41    203.66 o 
  10   9  18      457.57      221.23    154.11 o 
  11   9  18        1.35        4.18    150.45 o 
  12   9  18        8.26      172.15    160.09 o 
  13   9  18      194.64        3.03    156.98 o 
  14   9  18       10.68     -232.63    160.37 o 
  15   9  18      120.24       12.15    210.75 o 
   0  10  18       36.15      -14.43     96.90 o 
   1  10  18     4728.18     4843.54    197.73 o 
   2  10  18      245.32      349.13     98.61 o 
   3  10  18      354.53      454.36    137.02 o 
   4  10  18       30.12        1.77    106.05 o 
   5  10  18        9.83       76.06    116.11 o 
   6  10  18        0.52       -6.64    115.27 o 
   7  10  18      677.78      861.58    183.69 o 
   8  10  18       69.38      178.84    158.48 o 
   9  10  18      201.69       62.35    154.76 o 
  10  10  18        0.35     -188.74    125.83 o 
  11  10  18      125.44     -156.25    153.87 o 
  12  10  18      344.75      -74.14    166.29 o 
  13  10  18      283.52      439.74    195.53 o 
  14  10  18      667.14      691.91    399.59 o 
   1  11  18      648.25      440.04    123.99 o 
   2  11  18       41.27       71.23    102.51 o 
   3  11  18     1541.39     1702.98    176.19 o 
   4  11  18        4.07      -30.94    113.29 o 
   5  11  18      821.25      914.11    170.23 o 
   6  11  18       37.73     -183.02    131.46 o 
   7  11  18      501.44      437.96    166.37 o 
   8  11  18      105.42      229.29    162.96 o 
   9  11  18       84.72       25.57    155.77 o 
  10  11  18       75.62       87.95    188.56 o 
  11  11  18        4.93       45.29    172.21 o 
  12  11  18       78.35      -26.86    160.51 o 
   0  12  18      601.11      408.56    186.10 o 
   1  12  18      612.51      516.86    154.02 o 
   2  12  18       17.60       -3.94    122.57 o 
   3  12  18       90.70      234.24    122.21 o 
   4  12  18        0.56     -184.84    123.23 o 
   5  12  18        5.77       23.80    134.78 o 
   6  12  18        0.68      109.30    143.64 o 
   7  12  18        5.40     -177.11    193.63 o 
   8  12  18        0.99     -134.12    156.96 o 
   9  12  18      414.29       52.68    180.25 o 
  10  12  18       13.61       99.57    174.19 o 
  11  12  18      345.96       94.83    294.93 o 
   1  13  18        6.50       37.36    134.83 o 
   2  13  18        4.00       62.53    135.64 o 
   3  13  18      146.10       13.87    174.40 o 
   4  13  18       38.62     -136.75    147.17 o 
   5  13  18      216.71      139.63    153.81 o 
   6  13  18       14.88     -113.74    139.22 o 
   7  13  18        2.01     -125.44    168.93 o 
   8  13  18       32.49     -250.94    167.30 o 
   9  13  18       11.49      -57.15    215.55 o 
   0  14  18       10.69      166.95    243.72 o 
   1  14  18       45.31      -23.48    150.86 o 
   2  14  18       77.29      223.78    180.00 o 
   3  14  18        8.36     -223.13    158.44 o 
   4  14  18       29.43      406.25    201.27 o 
   5  14  18      119.15      239.83    240.36 o 
   6  14  18        0.72       -6.92    165.41 o 
   7  14  18       80.95      220.58    208.10 o 
   1  15  18        0.63     -274.76    190.64 o 
   2  15  18        0.14      -66.09    186.22 o 
   1   1  19      470.28      810.48    104.35 o 
   2   1  19      487.38      451.53     93.06 o 
   3   1  19     3753.09     3984.11    156.78 o 
   4   1  19     1589.50     1580.75    115.88 o 
   5   1  19     1603.69     1654.23    134.25 o 
   6   1  19      429.44      430.72    104.11 o 
   7   1  19     1595.10     1701.46    140.52 o 
   8   1  19       47.70       82.38     96.30 o 
   9   1  19      595.79      463.94    106.71 o 
  10   1  19       26.22      155.46     97.02 o 
  11   1  19      351.74      335.50    123.04 o 
  12   1  19     1326.37     1542.48    165.50 o 
  13   1  19       19.75       36.95    142.88 o 
  14   1  19        1.12     -100.32    123.42 o 
  15   1  19      296.75      249.40    122.45 o 
  16   1  19       18.40      140.91    143.08 o 
  17   1  19       76.78       58.68    167.92 o 
  18   1  19       18.14      538.45    333.69 o 
   0   2  19      174.41      162.30    121.34 o 
   1   2  19      328.49      203.07     85.95 o 
   2   2  19     2553.02     3052.86    157.58 o 
   3   2  19     2136.74     2211.11    170.55 o 
   4   2  19      843.10      778.49    107.12 o 
   5   2  19     2955.78     3231.07    173.75 o 
   6   2  19      298.59      320.71    107.35 o 
   7   2  19       99.49      164.67     91.99 o 
   8   2  19      875.31      799.00    139.31 o 
   9   2  19      327.22      507.86    107.76 o 
  10   2  19      766.50      675.09    133.11 o 
  11   2  19       57.66      228.53    115.65 o 
  12   2  19      490.79      433.12    129.40 o 
  13   2  19     2425.03     2250.45    174.60 o 
  14   2  19      140.71      172.69    138.12 o 
  15   2  19      509.42      448.73    146.96 o 
  16   2  19        0.48        2.62    142.94 o 
  17   2  19        5.95      123.43    192.59 o 
  18   2  19       12.44      143.83    240.39 o 
   1   3  19      971.57     1114.75    120.00 o 
   2   3  19     3889.38     4507.51    188.61 o 
   3   3  19     4257.04     4034.15    175.48 o 
   4   3  19     3437.19     3390.99    176.98 o 
   5   3  19     3599.00     3518.51    193.58 o 
   6   3  19       46.16      -35.16     83.45 o 
   7   3  19     1638.45     1511.27    137.53 o 
   8   3  19       87.77       28.75     88.10 o 
   9   3  19       68.72      217.05    116.58 o 
  10   3  19       68.10       29.77    108.87 o 
  11   3  19     1310.81     1240.36    154.48 o 
  12   3  19      404.39      407.92    118.57 o 
  13   3  19       99.75      251.93    111.43 o 
  14   3  19      172.49      248.42    114.74 o 
  15   3  19      745.94      555.97    173.83 o 
  16   3  19      336.38      278.17    164.14 o 
  17   3  19      697.08      547.28    217.38 o 
  18   3  19      181.45      180.63    236.22 o 
   0   4  19     3046.08     3706.30    226.76 o 
   1   4  19     3464.60     3557.06    166.15 o 
   2   4  19     1716.55     1527.92    126.77 o 
   3   4  19     9311.98     8714.23    236.05 o 
   4   4  19      696.64      664.12    110.32 o 
   5   4  19      161.28      311.41    100.62 o 
   6   4  19      105.59       86.37     91.92 o 
   7   4  19       44.51     -107.99    116.32 o 
   8   4  19     1672.12     1517.10    166.93 o 
   9   4  19      360.41      368.58    123.33 o 
  10   4  19     2149.13     2199.71    169.71 o 
  11   4  19     3960.86     3933.76    216.53 o 
  12   4  19     1161.11     1164.47    152.84 o 
  13   4  19      485.77      520.79    130.38 o 
  14   4  19      232.83      293.27    145.34 o 
  15   4  19      450.60      300.15    137.29 o 
  16   4  19       34.30      138.48    181.72 o 
  17   4  19        1.71      182.98    192.85 o 
   1   5  19      444.35      303.84     89.83 o 
   2   5  19      652.24      673.27    104.68 o 
   3   5  19      667.29      611.51    110.31 o 
   4   5  19     1154.36     1533.63    141.60 o 
   5   5  19     5365.92     5354.30    214.30 o 
   6   5  19     1256.70     1655.12    168.12 o 
   7   5  19     1494.99     1571.40    164.80 o 
   8   5  19      188.83      157.52    113.54 o 
   9   5  19      808.42      919.77    130.24 o 
  10   5  19       79.08       54.08    100.22 o 
  11   5  19        1.77      -41.68    132.88 o 
  12   5  19      194.16       18.25    120.05 o 
  13   5  19      871.68      699.79    157.35 o 
  14   5  19       81.18       -1.29    129.14 o 
  15   5  19      516.22      572.65    192.60 o 
  16   5  19       87.92       81.91    175.11 o 
  17   5  19       87.13       27.00    243.47 o 
   0   6  19      130.97      129.21    129.69 o 
   1   6  19     3783.36     3491.34    162.03 o 
   2   6  19      205.35      147.85     88.21 o 
   3   6  19     3096.10     2693.30    156.90 o 
   4   6  19     1035.50     1024.87    120.89 o 
   5   6  19      515.95      299.54    116.72 o 
   6   6  19      470.63      348.14    120.38 o 
   7   6  19      146.88      -11.23    100.48 o 
   8   6  19      702.54      555.34    135.03 o 
   9   6  19     2005.05     2237.04    177.67 o 
  10   6  19     1364.00     1182.10    153.15 o 
  11   6  19      485.16      422.91    140.09 o 
  12   6  19      796.39      696.85    158.98 o 
  13   6  19      363.16       74.54    197.17 o 
  14   6  19      263.97      520.79    176.71 o 
  15   6  19      102.40     -207.10    156.46 o 
  16   6  19       94.23      115.90    179.11 o 
   1   7  19      259.77      176.15     92.70 o 
   2   7  19     2193.29     2628.60    153.01 o 
   3   7  19     1668.00     2047.79    139.25 o 
   4   7  19      427.81      593.00    123.44 o 
   5   7  19     1162.94     1463.24    147.75 o 
   6   7  19      804.15      895.14    130.54 o 
   7   7  19       70.30       -5.25     89.37 o 
   8   7  19       61.98      107.45     94.73 o 
   9   7  19      104.91      152.94    107.34 o 
  10   7  19       71.24       51.60    122.16 o 
  11   7  19       59.82       32.40    122.43 o 
  12   7  19      166.28      -19.32    150.02 o 
  13   7  19       15.31     -190.98    142.65 o 
  14   7  19       57.18      113.23    155.76 o 
  15   7  19       17.86       85.25    176.31 o 
  16   7  19      143.45     -175.24    201.12 o 
   0   8  19      416.01      330.95    139.81 o 
   1   8  19      946.24      731.95    114.93 o 
   2   8  19      142.38       82.68     79.83 o 
   3   8  19        0.51      -23.67     95.85 o 
   4   8  19       92.04       16.63     85.09 o 
   5   8  19      158.74       84.27    100.97 o 
   6   8  19        0.16       47.25     95.26 o 
   7   8  19       12.88      -14.88    110.30 o 
   8   8  19        3.19       79.67     99.09 o 
   9   8  19      177.48      269.63    132.63 o 
  10   8  19      260.06       73.66    145.51 o 
  11   8  19       69.32      -20.64    171.44 o 
  12   8  19      181.71       79.74    159.58 o 
  13   8  19       41.07     -117.14    154.40 o 
  14   8  19       82.25      231.92    173.56 o 
  15   8  19        1.43       25.80    198.76 o 
   1   9  19       50.30      -13.47     70.52 o 
   2   9  19      287.06      201.05     94.58 o 
   3   9  19      206.06       13.71     91.68 o 
   4   9  19        8.43      -21.33    116.10 o 
   5   9  19      188.85        9.74     98.02 o 
   6   9  19      173.01      272.47    109.37 o 
   7   9  19        7.24      161.73    105.75 o 
   8   9  19       54.57       40.86    145.62 o 
   9   9  19      151.56       36.07    143.46 o 
  10   9  19      498.39      289.88    168.65 o 
  11   9  19        1.02     -221.99    147.99 o 
  12   9  19       22.34      -29.03    152.99 o 
  13   9  19      111.94      -61.91    159.90 o 
  14   9  19       30.43      156.99    219.90 o 
   0  10  19      348.73      521.63    158.73 o 
   1  10  19       60.29      -67.57     87.24 o 
   2  10  19      132.15       90.06     91.69 o 
   3  10  19      304.16      205.32    120.68 o 
   4  10  19       56.04      141.06    101.67 o 
   5  10  19        0.17       59.79    110.63 o 
   6  10  19        3.39       19.51    118.60 o 
   7  10  19       34.28     -144.13    222.47 o 
   8  10  19       26.82     -219.28    195.21 o 
   9  10  19        7.29     -200.85    137.10 o 
  10  10  19       52.04      184.23    167.84 o 
  11  10  19        3.39     -193.68    154.43 o 
  12  10  19        4.05       -5.65    164.79 o 
  13  10  19       74.87      -15.82    292.27 o 
   1  11  19        4.78       45.57    119.67 o 
   2  11  19      127.97      120.35    121.54 o 
   3  11  19       34.91       40.85    112.98 o 
   4  11  19        3.21      -34.06    112.99 o 
   5  11  19      240.27      143.17    142.05 o 
   6  11  19     1032.91     1198.99    213.03 o 
   7  11  19      631.05      336.49    174.39 o 
   8  11  19      430.55      534.68    184.55 o 
   9  11  19      183.44       18.15    162.77 o 
  10  11  19       53.18      -26.57    159.84 o 
  11  11  19       15.68       12.40    180.68 o 
  12  11  19        2.33     -389.18    259.46 o 
   0  12  19      198.89      -22.96    172.69 o 
   1  12  19      658.78      583.11    166.95 o 
   2  12  19       32.04       55.11    130.91 o 
   3  12  19      417.02      273.51    131.62 o 
   4  12  19       27.25      160.90    143.98 o 
   5  12  19       69.51       48.40    142.35 o 
   6  12  19      110.63      119.24    148.14 o 
   7  12  19        0.32       32.86    159.68 o 
   8  12  19       40.80     -142.52    150.03 o 
   9  12  19      142.82      109.40    178.47 o 
  10  12  19       71.60       27.40    210.92 o 
   1  13  19      125.48      187.38    153.50 o 
   2  13  19      134.84      268.28    149.89 o 
   3  13  19      458.45      291.34    191.57 o 
   4  13  19      237.68      232.47    158.92 o 
   5  13  19      321.13      -64.78    168.51 o 
   6  13  19        2.22       54.27    153.90 o 
   7  13  19      348.50      -23.28    268.39 o 
   8  13  19       30.00      151.18    247.96 o 
   0  14  19       43.96       62.63    294.21 o 
   1  14  19      849.81      771.03    204.35 o 
   2  14  19      115.41      203.93    189.43 o 
   3  14  19      145.56      -55.49    174.14 o 
   4  14  19      115.79       86.58    189.52 o 
   5  14  19       26.27        0.59    180.60 o 
   0   0  20     7207.09     7240.96    581.82 o 
   1   0  20     1097.86     1426.00    227.44 o 
   2   0  20     2637.33     2437.46    207.19 o 
   3   0  20     7542.67     6927.41    447.73 o 
   4   0  20      486.00      641.52    153.09 o 
   5   0  20     3284.82     3069.47    237.10 o 
   6   0  20     6932.86     7106.41    464.86 o 
   7   0  20     2288.33     1891.29    209.05 o 
   8   0  20       58.63      -17.18    138.01 o 
   9   0  20      639.74      956.19    187.82 o 
  10   0  20      921.78      905.86    193.76 o 
  11   0  20       13.52        4.82    144.01 o 
  12   0  20      720.15      930.07    273.01 o 
  13   0  20     2660.53     2822.10    529.13 o 
  14   0  20     1771.01     1521.85    440.21 o 
  15   0  20      798.55      787.33    213.04 o 
  16   0  20      528.76      331.58    271.70 o 
  17   0  20        8.66     -203.59    161.55 o 
   1   1  20      431.64      516.14    101.42 o 
   2   1  20      217.67      389.40    100.60 o 
   3   1  20     7617.68     8676.77    276.04 o 
   4   1  20     6661.08     6356.46    404.67 o 
   5   1  20     7464.02     7354.77    258.60 o 
   6   1  20     7531.41     6972.94    271.00 o 
   7   1  20     1721.23     1628.96    142.71 o 
   8   1  20     2650.05     3059.90    180.50 o 
   9   1  20     1106.77     1098.96    130.60 o 
  10   1  20      490.71      489.42    112.66 o 
  11   1  20       11.27       23.34    112.77 o 
  12   1  20       35.30      207.46    138.86 o 
  13   1  20       69.40      -48.87    156.71 o 
  14   1  20      147.17       34.34    134.31 o 
  15   1  20      537.91      379.27    138.38 o 
  16   1  20       81.53      226.41    168.60 o 
  17   1  20       57.74      219.76    182.31 o 
   0   2  20       56.36      121.32    133.38 o 
   1   2  20     1967.40     2167.80    145.96 o 
   2   2  20      494.15      334.85     94.32 o 
   3   2  20     2526.48     2474.17    197.49 o 
   4   2  20        7.44       54.26     88.77 o 
   5   2  20       21.58       -1.28     93.80 o 
   6   2  20     1742.89     1730.12    161.52 o 
   7   2  20        1.85     -129.58    101.30 o 
   8   2  20     3324.68     3254.70    184.95 o 
   9   2  20      612.83      751.79    117.23 o 
  10   2  20      539.46      352.60    123.70 o 
  11   2  20     2141.76     2422.72    187.35 o 
  12   2  20     1062.17     1316.79    162.62 o 
  13   2  20      172.40      -23.49    105.57 o 
  14   2  20       86.20     -124.43    113.62 o 
  15   2  20      156.33      124.70    121.68 o 
  16   2  20        2.69     -139.17    141.36 o 
  17   2  20        2.04       46.05    154.45 o 
   1   3  20      914.79      845.34    116.56 o 
   2   3  20      355.29      346.14    100.71 o 
   3   3  20     8213.58     7894.80    230.76 o 
   4   3  20     2493.15     2533.87    150.27 o 
   5   3  20     4320.80     4691.96    206.88 o 
   6   3  20      120.35      116.95     99.20 o 
   7   3  20       10.60        5.30    103.59 o 
   8   3  20      435.48      394.17    128.03 o 
   9   3  20      152.35      111.38    121.92 o 
  10   3  20     1066.70     1114.26    164.60 o 
  11   3  20     1226.13     1501.58    183.88 o 
  12   3  20      106.42      179.71    111.19 o 
  13   3  20      436.27      433.28    122.72 o 
  14   3  20       10.77       39.89    102.15 o 
  15   3  20        3.78      -61.93    202.48 o 
  16   3  20       78.14      -41.69    151.79 o 
  17   3  20       35.86      120.47    235.86 o 
   0   4  20     3594.90     3471.43    320.91 o 
   1   4  20     3375.28     3819.91    176.13 o 
   2   4  20      457.23      537.39    102.68 o 
   3   4  20      896.12      857.62    129.73 o 
   4   4  20      993.26     1255.69    122.81 o 
   5   4  20     1558.15     1906.32    154.63 o 
   6   4  20       14.11      -57.77     93.22 o 
   7   4  20      710.06      838.40    168.81 o 
   8   4  20       85.18      212.91    135.47 o 
   9   4  20      487.47      642.19    146.81 o 
  10   4  20        2.56      -15.07    149.77 o 
  11   4  20       13.18       43.87    111.60 o 
  12   4  20       10.72       84.31    115.61 o 
  13   4  20      299.37      314.20    125.50 o 
  14   4  20      562.38      703.55    168.50 o 
  15   4  20       55.81      235.80    150.37 o 
  16   4  20        0.00     -100.66    219.50 o 
  17   4  20        3.82     -338.23    225.49 o 
   1   5  20     2055.97     2360.19    168.76 o 
   2   5  20      108.01      -33.67     89.04 o 
   3   5  20     2440.58     3128.46    166.61 o 
   4   5  20       48.42       29.07     86.82 o 
   5   5  20       19.47      161.22    103.75 o 
   6   5  20      161.42       -7.24    112.25 o 
   7   5  20       34.67       24.69    109.50 o 
   8   5  20      204.21       90.51    116.54 o 
   9   5  20     1973.87     1591.91    158.36 o 
  10   5  20       81.45       21.60    101.89 o 
  11   5  20      387.31      283.72    120.06 o 
  12   5  20        2.36     -159.05    106.03 o 
  13   5  20       15.17     -102.96    125.23 o 
  14   5  20       34.49       52.80    140.67 o 
  15   5  20      221.06      241.28    179.52 o 
  16   5  20       54.70      -13.86    178.92 o 
   0   6  20     6923.65     6710.09    303.41 o 
   1   6  20      274.29      147.78     88.44 o 
   2   6  20     1550.69     1487.24    131.03 o 
   3   6  20       70.62      130.52     94.73 o 
   4   6  20      286.57      393.61    101.92 o 
   5   6  20      246.08      339.11    121.66 o 
   6   6  20     1327.59      973.67    151.08 o 
   7   6  20        0.62      -30.18    108.55 o 
   8   6  20       34.48       39.46     99.08 o 
   9   6  20      198.75      -88.59    108.66 o 
  10   6  20       84.64      143.92    110.20 o 
  11   6  20       49.85      -88.78    109.40 o 
  12   6  20      488.17      539.06    153.37 o 
  13   6  20      414.26      123.27    145.00 o 
  14   6  20      452.96     -155.56    163.06 o 
  15   6  20      391.58      132.94    176.93 o 
  16   6  20       32.16       45.72    208.10 o 
   1   7  20      936.32     1065.55    120.74 o 
   2   7  20      698.70      831.98    113.52 o 
   3   7  20       73.24      200.77     92.88 o 
   4   7  20       24.18       71.46     97.92 o 
   5   7  20      327.77      348.45    109.66 o 
   6   7  20     2010.72     1744.74    178.27 o 
   7   7  20       74.40      139.31    100.70 o 
   8   7  20     2128.22     2363.65    184.18 o 
   9   7  20     1176.90     1212.08    154.19 o 
  10   7  20      138.59      -54.58    122.90 o 
  11   7  20       98.28      199.60    139.19 o 
  12   7  20      138.65      128.18    129.01 o 
  13   7  20        8.35       93.49    164.32 o 
  14   7  20      153.47     -137.55    166.68 o 
  15   7  20       75.98       52.29    211.55 o 
   0   8  20       39.51     -179.53    119.68 o 
   1   8  20      431.32      131.66     94.27 o 
   2   8  20     1262.98     1346.83    132.05 o 
   3   8  20      222.45       26.68     90.37 o 
   4   8  20      505.92      628.44    116.08 o 
   5   8  20      862.76     1090.16    133.08 o 
   6   8  20      142.45      149.01    105.01 o 
   7   8  20       66.32       22.61    104.26 o 
   8   8  20      508.87      561.26    127.45 o 
   9   8  20       57.51       49.34    124.21 o 
  10   8  20     1487.05     1305.66    189.01 o 
  11   8  20      182.70      118.95    192.15 o 
  12   8  20      217.35     -129.64    152.16 o 
  13   8  20      393.97      331.28    181.12 o 
  14   8  20       43.05       -4.81    167.58 o 
   1   9  20       10.68      -12.69     88.21 o 
   2   9  20      140.38      200.92     93.27 o 
   3   9  20       15.13     -116.92     90.19 o 
   4   9  20      255.13      448.74    129.28 o 
   5   9  20       24.94       44.58     94.64 o 
   6   9  20     2532.42     2224.48    230.42 o 
   7   9  20      710.25      519.35    135.61 o 
   8   9  20     1556.00     1118.09    181.08 o 
   9   9  20      878.72      756.00    214.23 o 
  10   9  20      196.60      -58.47    149.28 o 
  11   9  20      152.61     -132.11    147.99 o 
  12   9  20       10.29      -71.74    167.49 o 
  13   9  20       21.70     -239.52    159.68 o 
   0  10  20     2155.33     2147.65    266.97 o 
   1  10  20      868.47      841.18    125.13 o 
   2  10  20      667.12      639.13    121.65 o 
   3  10  20      235.05      269.30    108.29 o 
   4  10  20      162.61      127.98    102.18 o 
   5  10  20       51.59      -18.21     99.80 o 
   6  10  20      850.31      758.49    158.44 o 
   7  10  20        6.11     -206.44    137.63 o 
   8  10  20       93.60      105.72    160.53 o 
   9  10  20       10.88      -76.18    154.35 o 
  10  10  20      170.29       23.45    160.99 o 
  11  10  20      415.79      145.44    174.87 o 
  12  10  20      461.31      236.72    232.31 o 
   1  11  20       14.72      153.99    123.51 o 
   2  11  20       20.64       43.78    116.92 o 
   3  11  20       10.42      -82.85    113.45 o 
   4  11  20      129.66       72.58    126.60 o 
   5  11  20       13.80      193.94    124.48 o 
   6  11  20      495.50      420.14    163.63 o 
   7  11  20       28.27      211.45    169.48 o 
   8  11  20      251.04      286.57    166.86 o 
   9  11  20      359.74       40.92    171.87 o 
  10  11  20       27.52       38.89    167.57 o 
  11  11  20      188.08     -325.37    216.91 o 
   0  12  20       43.12      278.93    200.91 o 
   1  12  20        2.58       99.49    136.03 o 
   2  12  20        3.49      -67.59    134.73 o 
   3  12  20       34.69     -134.22    116.98 o 
   4  12  20        7.50     -117.79    140.97 o 
   5  12  20       57.61       41.46    153.46 o 
   6  12  20       22.97        0.65    151.21 o 
   7  12  20       13.68       52.33    148.82 o 
   8  12  20       54.16      -84.43    207.57 o 
   9  12  20       21.65       60.17    227.57 o 
   1  13  20        6.02       49.01    145.60 o 
   2  13  20        1.50     -124.47    158.15 o 
   3  13  20       98.46      182.62    183.79 o 
   4  13  20        4.41      -66.73    163.60 o 
   5  13  20      249.54      220.40    154.28 o 
   6  13  20        4.88       71.90    161.31 o 
   7  13  20       28.65      -54.26    189.92 o 
   0  14  20        9.13      306.03    270.05 o 
   1  14  20      123.27      321.16    181.56 o 
   2  14  20       47.19      225.33    193.50 o 
   3  14  20        3.76     -215.36    242.43 o 
   4  14  20       43.62      -78.40    197.11 o 
   1   1  21     1398.45     1486.17    148.71 o 
   2   1  21      980.81     1222.66    144.31 o 
   3   1  21       23.61       41.48     97.32 o 
   4   1  21     1234.16     1215.99    143.42 o 
   5   1  21       43.90        6.18     95.48 o 
   6   1  21     3928.81     4035.28    218.88 o 
   7   1  21     1026.79     1051.91    142.90 o 
   8   1  21      190.32      199.38    108.13 o 
   9   1  21      381.08      243.17    107.00 o 
  10   1  21      348.86      249.91    131.46 o 
  11   1  21      896.37      948.20    153.85 o 
  12   1  21      223.42       74.12    158.97 o 
  13   1  21        9.22     -187.41    150.39 o 
  14   1  21      108.99      -83.99    132.86 o 
  15   1  21      840.46      805.71    176.01 o 
  16   1  21      129.47       56.65    124.77 o 
  17   1  21       11.11      -68.60    191.41 o 
   0   2  21      458.11      523.90    155.44 o 
   1   2  21      746.06      545.20    113.90 o 
   2   2  21      960.25      849.42    121.10 o 
   3   2  21     1408.75     1535.98    136.05 o 
   4   2  21     1708.40     1971.46    168.23 o 
   5   2  21      320.16      272.99    113.99 o 
   6   2  21       65.75       27.82    100.24 o 
   7   2  21       31.27      -56.45     97.27 o 
   8   2  21     1311.59     1276.27    143.48 o 
   9   2  21        8.81     -105.90    114.10 o 
  10   2  21      756.63      677.37    153.57 o 
  11   2  21       39.02      102.00    131.02 o 
  12   2  21     1158.17     1031.63    162.74 o 
  13   2  21      413.53      576.84    131.98 o 
  14   2  21      370.33      339.59    141.29 o 
  15   2  21       83.41      221.11    144.62 o 
  16   2  21      214.96      217.39    165.53 o 
  17   2  21       24.67      -50.07    171.00 o 
   1   3  21      361.47       29.05     88.94 o 
   2   3  21     5668.70     6247.16    227.50 o 
   3   3  21      117.38      112.76     90.22 o 
   4   3  21     4906.59     4942.26    197.97 o 
   5   3  21     2233.82     2666.93    176.69 o 
   6   3  21       46.34       28.43     97.02 o 
   7   3  21      238.63      437.70    112.78 o 
   8   3  21      536.19      509.47    138.99 o 
   9   3  21      188.67      158.18    133.92 o 
  10   3  21     1054.40     1197.86    173.80 o 
  11   3  21      801.29      869.30    166.50 o 
  12   3  21      164.52      181.80    149.51 o 
  13   3  21       51.41      -46.10    114.32 o 
  14   3  21      237.05       30.31    128.92 o 
  15   3  21       62.41     -228.32    152.21 o 
  16   3  21      508.27      993.84    226.60 o 
  17   3  21      224.12      112.20    243.70 o 
   0   4  21     4835.54     5526.27    405.73 o 
   1   4  21      419.35      773.68    165.98 o 
   2   4  21      958.71      897.29    119.37 o 
   3   4  21     1070.67     1143.74    132.15 o 
   4   4  21     1195.11     1211.86    161.47 o 
   5   4  21       96.97       10.90     93.06 o 
   6   4  21        1.95      -20.91     94.31 o 
   7   4  21      275.38      227.48    123.74 o 
   8   4  21       94.95      101.90    119.39 o 
   9   4  21       48.90       38.91    121.22 o 
  10   4  21     2717.29     2717.47    215.13 o 
  11   4  21      133.25       66.45    149.66 o 
  12   4  21     2636.36     2748.44    204.34 o 
  13   4  21      188.72      126.77    146.96 o 
  14   4  21     1273.15      973.83    179.49 o 
  15   4  21       35.21      188.20    173.03 o 
  16   4  21      174.70      315.49    198.48 o 
   1   5  21       74.79      309.62    117.03 o 
   2   5  21      319.77      170.44     94.78 o 
   3   5  21     1319.70     1675.87    141.00 o 
   4   5  21     1075.17     1186.37    129.34 o 
   5   5  21     1229.70     1263.61    142.12 o 
   6   5  21     2682.89     3305.89    221.37 o 
   7   5  21      167.22      102.31    114.12 o 
   8   5  21     2338.09     2487.53    202.11 o 
   9   5  21      513.30      610.37    148.37 o 
  10   5  21      278.34      332.02    119.88 o 
  11   5  21        2.69      127.07    110.47 o 
  12   5  21      162.43       92.37    127.85 o 
  13   5  21      214.25      286.78    150.99 o 
  14   5  21      171.73      130.66    150.50 o 
  15   5  21       19.76       19.45    149.73 o 
  16   5  21      506.63      351.34    334.43 o 
   0   6  21      712.66      829.97    163.96 o 
   1   6  21      161.48      123.08     90.63 o 
   2   6  21      952.93      965.28    134.75 o 
   3   6  21      116.64      162.80    110.78 o 
   4   6  21     1120.72     1235.28    131.32 o 
   5   6  21       40.19        1.83    102.82 o 
   6   6  21       97.55       90.86    117.22 o 
   7   6  21       23.82      -40.96    111.37 o 
   8   6  21     1789.26     1878.36    171.13 o 
   9   6  21      260.43      293.26    121.38 o 
  10   6  21     1627.07     1507.60    207.01 o 
  11   6  21      401.90      103.60    116.89 o 
  12   6  21     1158.39     1240.83    191.65 o 
  13   6  21       31.52      -74.98    127.28 o 
  14   6  21      190.48      269.94    179.90 o 
  15   6  21        3.38     -195.69    161.09 o 
   1   7  21      414.46      278.61    100.62 o 
   2   7  21      903.65      857.39    117.40 o 
   3   7  21      143.63      217.35    101.75 o 
   4   7  21      573.05      437.99    173.14 o 
   5   7  21      275.96       78.95    107.90 o 
   6   7  21        6.69      -22.01     99.93 o 
   7   7  21      239.15      122.15    105.28 o 
   8   7  21       10.95      -10.32    103.82 o 
   9   7  21        6.53      114.40    109.67 o 
  10   7  21       29.45       65.45    133.33 o 
  11   7  21       16.75      -69.60    128.73 o 
  12   7  21      132.14      369.72    150.24 o 
  13   7  21        1.18      -56.38    158.99 o 
  14   7  21        2.64     -165.13    160.60 o 
  15   7  21        4.69      110.46    315.51 o 
   0   8  21      997.70      693.52    168.60 o 
   1   8  21      158.01      138.05     95.32 o 
   2   8  21      173.27      130.15     97.55 o 
   3   8  21       77.92     -120.77     80.51 o 
   4   8  21       18.20     -124.19     82.79 o 
   5   8  21       38.20      -89.21     87.46 o 
   6   8  21      684.22      529.46    129.16 o 
   7   8  21       55.26       24.67    102.27 o 
   8   8  21      233.38      171.29    114.63 o 
   9   8  21       75.30      143.14    131.63 o 
  10   8  21      210.67      216.22    151.86 o 
  11   8  21        0.23      -13.22    168.71 o 
  12   8  21       22.76       82.52    174.83 o 
  13   8  21       27.18     -215.50    168.31 o 
  14   8  21        1.71      -70.71    215.76 o 
   1   9  21        3.03       28.57     90.12 o 
   2   9  21      175.72       82.19     97.85 o 
   3   9  21      362.82      367.58    109.29 o 
   4   9  21      466.03      545.61    121.56 o 
   5   9  21        9.01      -68.34     94.21 o 
   6   9  21       43.55      -60.75    112.59 o 
   7   9  21      149.96      105.98    114.81 o 
   8   9  21       12.75       75.12    133.25 o 
   9   9  21       36.49      143.02    141.42 o 
  10   9  21        2.51      107.01    163.26 o 
  11   9  21        0.11       45.50    165.10 o 
  12   9  21      132.38       35.48    183.70 o 
  13   9  21       53.84     -385.40    256.93 o 
   0  10  21      630.17      554.76    216.73 o 
   1  10  21      425.25      312.47    135.47 o 
   2  10  21       86.79       43.02    102.11 o 
   3  10  21       75.72      -74.80     97.68 o 
   4  10  21       18.84       32.71    100.65 o 
   5  10  21      158.35      134.75    107.03 o 
   6  10  21      117.14       71.93    109.59 o 
   7  10  21        9.35       72.99    157.10 o 
   8  10  21       58.97      253.45    174.51 o 
   9  10  21       15.07       72.82    165.75 o 
  10  10  21       24.75     -232.11    154.74 o 
  11  10  21       13.11      -28.47    173.74 o 
  12  10  21       33.42       94.88    273.23 o 
   1  11  21        7.67       65.48    129.83 o 
   2  11  21      204.69      545.02    123.60 o 
   3  11  21        2.06     -103.34    120.93 o 
   4  11  21     1158.07      921.45    177.82 o 
   5  11  21       42.37      233.24    127.04 o 
   6  11  21      908.28      889.93    189.99 o 
   7  11  21      122.58       61.60    148.53 o 
   8  11  21      518.69      458.31    195.58 o 
   9  11  21       39.78     -135.86    178.24 o 
  10  11  21        6.52     -297.35    198.23 o 
   0  12  21      311.22      -92.82    178.28 o 
   1  12  21      111.27      214.03    148.26 o 
   2  12  21      299.19      101.08    146.91 o 
   3  12  21      115.86       27.76    125.95 o 
   4  12  21      270.24      313.27    163.39 o 
   5  12  21       33.64      -99.41    145.68 o 
   6  12  21        6.12      250.08    168.84 o 
   7  12  21       28.54     -158.80    146.37 o 
   8  12  21      264.45      430.41    246.11 o 
   1  13  21        1.75       49.28    155.40 o 
   2  13  21      608.13      546.51    177.72 o 
   3  13  21       10.81      104.68    187.19 o 
   4  13  21      797.99      683.56    227.88 o 
   5  13  21       57.36      -64.06    155.83 o 
   6  13  21      145.41      140.99    201.75 o 
   0   0  22     7814.77     7153.14    601.58 o 
   1   0  22      218.55      366.27    193.50 o 
   2   0  22      588.33      459.13    206.38 o 
   3   0  22        7.46      -21.86    146.08 o 
   4   0  22       55.78      -13.91    153.12 o 
   5   0  22     4743.89     3866.56    428.13 o 
   6   0  22      113.01      219.12    160.15 o 
   7   0  22       58.64      -41.74    139.55 o 
   8   0  22      598.25      540.70    174.73 o 
   9   0  22        0.28      -64.06    196.74 o 
  10   0  22      818.60     1287.16    216.36 o 
  11   0  22       25.32     -342.72    272.25 o 
  12   0  22     1671.19     1338.41    319.57 o 
  13   0  22     2616.36     2062.78    352.46 o 
  14   0  22     4369.29     3608.75    425.68 o 
  15   0  22       13.38      -83.70    166.18 o 
  16   0  22      265.95       80.03    189.53 o 
   1   1  22     1349.00     1621.10    181.92 o 
   2   1  22      384.75      633.81    143.43 o 
   3   1  22      633.62      569.91    127.05 o 
   4   1  22     3075.62     3855.67    210.39 o 
   5   1  22        0.42       -7.69    152.70 o 
   6   1  22     4481.73     4797.51    232.30 o 
   7   1  22     1183.67      931.15    139.72 o 
   8   1  22     3507.24     3697.96    213.47 o 
   9   1  22       85.50       73.95    113.48 o 
  10   1  22      613.61      506.21    157.37 o 
  11   1  22      456.77      583.86    154.55 o 
  12   1  22        1.14      135.89    169.16 o 
  13   1  22       29.43      185.46    169.79 o 
  14   1  22      273.01       11.34    138.10 o 
  15   1  22      221.23       85.96    188.41 o 
  16   1  22      285.00      353.66    145.47 o 
   0   2  22       65.05       62.60    141.87 o 
   1   2  22     1268.97     1461.46    173.51 o 
   2   2  22     1713.63     2054.40    168.65 o 
   3   2  22      192.00      383.17    114.10 o 
   4   2  22      243.83      589.70    128.83 o 
   5   2  22     2014.45     2140.35    172.41 o 
   6   2  22      336.99      313.99    114.65 o 
   7   2  22      444.65      584.24    167.50 o 
   8   2  22      146.97      258.53    116.54 o 
   9   2  22      142.50      280.77    135.01 o 
  10   2  22     1772.12     1700.78    185.65 o 
  11   2  22      191.36       -0.91    122.40 o 
  12   2  22     2022.66     2051.75    214.12 o 
  13   2  22      204.62      253.36    146.11 o 
  14   2  22      422.24      227.56    156.59 o 
  15   2  22      539.87      522.00    193.74 o 
  16   2  22      333.27      300.99    215.54 o 
   1   3  22      620.74      693.61    138.15 o 
   2   3  22        1.30      -65.55     87.24 o 
   3   3  22       10.77        7.95     92.48 o 
   4   3  22      120.30      125.37     94.76 o 
   5   3  22      182.72       88.71     92.17 o 
   6   3  22     1089.09     1254.86    142.69 o 
   7   3  22      245.26      361.78    114.30 o 
   8   3  22     1726.78     2028.60    194.96 o 
   9   3  22      149.65      157.02    128.31 o 
  10   3  22      492.26      396.18    144.10 o 
  11   3  22       14.01      100.61    131.39 o 
  12   3  22       21.78      -20.44    108.33 o 
  13   3  22        0.58        2.72    118.14 o 
  14   3  22      243.57      475.26    163.12 o 
  15   3  22      100.97      338.36    191.02 o 
  16   3  22       46.16      -47.91    241.80 o 
   0   4  22     1769.44     1972.95    269.93 o 
   1   4  22       29.60      265.35    134.56 o 
   2   4  22      207.19      160.17     96.11 o 
   3   4  22       61.06      -36.74     92.19 o 
   4   4  22      716.39      637.59    117.14 o 
   5   4  22      342.07      581.31    114.15 o 
   6   4  22        4.70      -23.94     92.53 o 
   7   4  22      884.14      854.09    264.13 o 
   8   4  22      120.57       23.56    121.33 o 
   9   4  22       58.63      -29.77    122.85 o 
  10   4  22       35.62      -39.71    160.52 o 
  11   4  22      184.68       41.68    118.99 o 
  12   4  22      116.32      292.53    130.63 o 
  13   4  22        6.04      103.94    146.63 o 
  14   4  22      533.93      199.22    156.87 o 
  15   4  22       31.11     -120.79    153.56 o 
  16   4  22       11.81       80.32    217.88 o 
   1   5  22       53.83      -23.30     88.30 o 
   2   5  22      271.58      251.48    100.46 o 
   3   5  22      138.59       92.73     97.01 o 
   4   5  22      180.71       42.53     92.57 o 
   5   5  22      207.06      191.84     97.70 o 
   6   5  22      481.39      653.42    152.59 o 
   7   5  22      167.95      -10.28    112.05 o 
   8   5  22      149.41      -19.65    122.67 o 
   9   5  22      479.29      356.56    145.30 o 
  10   5  22       80.68      111.90    115.78 o 
  11   5  22        0.05       38.85    111.37 o 
  12   5  22       14.53     -132.12    104.04 o 
  13   5  22        0.96       81.99    134.66 o 
  14   5  22       77.52      -10.30    139.34 o 
  15   5  22       16.58        8.52    137.40 o 
   0   6  22     1947.93     2429.69    231.34 o 
   1   6  22      233.46      292.06    103.80 o 
   2   6  22     1742.34     1790.68    157.29 o 
   3   6  22     2311.31     2814.18    193.90 o 
   4   6  22       76.56       94.44     98.01 o 
   5   6  22      102.59       54.04    102.34 o 
   6   6  22      437.42      367.55    130.29 o 
   7   6  22      760.63      923.77    159.68 o 
   8   6  22      331.36      392.68    125.57 o 
   9   6  22      208.75      335.25    120.28 o 
  10   6  22      342.26      392.32    153.24 o 
  11   6  22        1.16      -81.71    109.28 o 
  12   6  22      353.71       98.47    135.11 o 
  13   6  22      240.86      246.87    156.70 o 
  14   6  22      591.11      353.32    156.14 o 
  15   6  22       17.23     -142.86    219.23 o 
   1   7  22        8.98        9.92     89.75 o 
   2   7  22      617.36      488.62    109.82 o 
   3   7  22      123.83      340.84    123.86 o 
   4   7  22      731.01      909.92    146.61 o 
   5   7  22      290.64      282.19    123.80 o 
   6   7  22     2287.59     2090.24    180.77 o 
   7   7  22        0.33       93.18    109.60 o 
   8   7  22      861.73      871.36    151.45 o 
   9   7  22        1.29       81.40    113.67 o 
  10   7  22      135.24     -149.69    108.30 o 
  11   7  22      153.05      135.70    137.69 o 
  12   7  22        0.94     -166.53    150.14 o 
  13   7  22        1.67      -10.32    165.29 o 
  14   7  22       56.67     -112.23    208.78 o 
   0   8  22     2895.15     3295.55    255.58 o 
   1   8  22     1307.17     1258.99    137.41 o 
   2   8  22     2116.02     2770.47    186.23 o 
   3   8  22        7.05       77.99    111.13 o 
   4   8  22      355.86      387.76    112.91 o 
   5   8  22      131.20       88.38    101.70 o 
   6   8  22       75.47      151.59    101.96 o 
   7   8  22       13.52       50.26    107.42 o 
   8   8  22     1365.89     1395.85    167.78 o 
   9   8  22        0.41     -118.57    129.47 o 
  10   8  22     1087.42     1239.98    219.29 o 
  11   8  22      121.37       -3.61    172.93 o 
  12   8  22      417.46      139.63    179.02 o 
  13   8  22        0.72       -5.03    206.76 o 
   1   9  22      256.69      308.79    118.95 o 
   2   9  22      581.71      454.71    116.28 o 
   3   9  22      665.53      604.21    122.81 o 
   4   9  22      972.52     1073.37    150.06 o 
   5   9  22       28.83      102.16    105.38 o 
   6   9  22     3158.12     2831.02    193.40 o 
   7   9  22       57.68       98.48    118.13 o 
   8   9  22     1306.76     1694.38    214.12 o 
   9   9  22      207.93      207.09    150.11 o 
  10   9  22        2.74        3.46    221.83 o 
  11   9  22       45.73      -84.81    158.37 o 
  12   9  22      122.26     -175.37    216.58 o 
   0  10  22     3037.50     3069.15    315.27 o 
   1  10  22      270.36       70.06     97.56 o 
   2  10  22     1640.23     1675.62    228.80 o 
   3  10  22      705.92      686.06    134.63 o 
   4  10  22       44.93      -98.09     96.64 o 
   5  10  22        1.44      103.38    112.68 o 
   6  10  22      789.39      754.98    137.87 o 
   7  10  22      332.67      326.44    138.83 o 
   8  10  22      350.89       39.98    170.90 o 
   9  10  22      146.59       13.30    167.49 o 
  10  10  22      307.24     -218.23    166.58 o 
  11  10  22       54.20     -303.45    266.91 o 
   1  11  22      177.02      181.37    145.23 o 
   2  11  22      294.19      361.02    137.01 o 
   3  11  22      201.47      213.83    122.49 o 
   4  11  22      693.87      672.79    157.99 o 
   5  11  22       38.82       50.37    126.62 o 
   6  11  22      339.69      337.11    165.48 o 
   7  11  22       12.22       -0.42    155.56 o 
   8  11  22       79.28      111.39    177.67 o 
   9  11  22       35.04       44.01    215.18 o 
   0  12  22       59.64      143.87    230.84 o 
   1  12  22      145.75      140.19    153.72 o 
   2  12  22       41.27      -79.20    148.00 o 
   3  12  22       50.07      243.07    156.06 o 
   4  12  22        1.51      -51.90    129.79 o 
   5  12  22      181.30      329.52    172.14 o 
   6  12  22        4.03     -226.48    150.98 o 
   7  12  22        7.48     -222.98    166.89 o 
   1  13  22       54.25      167.77    168.36 o 
   2  13  22       11.42       63.66    155.39 o 
   3  13  22        1.83     -168.79    174.47 o 
   4  13  22        6.10     -380.45    253.64 o 
   1   1  23       68.24        4.46    114.90 o 
   2   1  23      135.43       96.51    112.62 o 
   3   1  23      612.42      403.94    132.26 o 
   4   1  23      191.54       75.85    115.27 o 
   5   1  23      147.72      221.88    122.59 o 
   6   1  23     1146.50     1433.89    156.72 o 
   7   1  23        9.52       96.06    108.90 o 
   8   1  23     1391.36     1384.91    209.41 o 
   9   1  23       14.59       66.69    109.85 o 
  10   1  23       14.29      149.22    134.40 o 
  11   1  23      477.92      440.55    164.31 o 
  12   1  23        6.48     -176.17    172.31 o 
  13   1  23      204.29      321.62    228.47 o 
  14   1  23      228.56      324.09    218.55 o 
  15   1  23       67.12      -19.89    153.08 o 
  16   1  23        6.55       63.93    135.69 o 
   0   2  23     1521.10     1589.38    265.14 o 
   1   2  23       49.99      -17.85    111.94 o 
   2   2  23      420.37      451.45    126.49 o 
   3   2  23      129.91      161.80    147.17 o 
   4   2  23      413.58      556.83    126.68 o 
   5   2  23       79.74        6.58     99.99 o 
   6   2  23        4.23       -4.78    113.03 o 
   7   2  23      491.94      795.30    161.21 o 
   8   2  23     1160.99     1170.50    161.55 o 
   9   2  23      131.54      312.87    146.71 o 
  10   2  23     1007.42      701.74    169.38 o 
  11   2  23      252.06      247.98    206.30 o 
  12   2  23      547.14      296.49    170.54 o 
  13   2  23       73.26      129.43    264.47 o 
  14   2  23      427.15       90.25    163.16 o 
  15   2  23      230.85      142.62    174.19 o 
  16   2  23      100.90      154.62    231.02 o 
   1   3  23      150.24      133.83    101.03 o 
   2   3  23     1913.74     1997.53    157.74 o 
   3   3  23     1099.35     1245.75    153.60 o 
   4   3  23     4747.72     4292.55    228.78 o 
   5   3  23      358.43      250.71    114.55 o 
   6   3  23      736.28      748.92    142.65 o 
   7   3  23       63.41       74.28    103.08 o 
   8   3  23      898.59      468.67    143.48 o 
   9   3  23       96.32      130.00    123.52 o 
  10   3  23      973.48      859.96    164.76 o 
  11   3  23        6.54       65.92    137.39 o 
  12   3  23      141.58      184.00    143.31 o 
  13   3  23      303.32      288.77    133.44 o 
  14   3  23       12.84       27.32    144.97 o 
  15   3  23        0.70       30.01    173.10 o 
   0   4  23     2316.25     2571.19    248.90 o 
   1   4  23     1128.63     1536.88    149.46 o 
   2   4  23      670.25      809.37    126.41 o 
   3   4  23     1066.03      865.57    131.65 o 
   4   4  23      336.48      286.25    104.27 o 
   5   4  23      262.48      169.34    101.25 o 
   6   4  23        2.99      -26.74     92.61 o 
   7   4  23       92.11      231.08    129.29 o 
   8   4  23     1310.53     1463.32    244.47 o 
   9   4  23       34.22      -52.40    122.64 o 
  10   4  23     1880.21     2174.97    215.35 o 
  11   4  23       94.86     -162.14    113.15 o 
  12   4  23     1947.99     1995.72    193.69 o 
  13   4  23      154.41       80.85    130.95 o 
  14   4  23      499.05      410.47    168.52 o 
  15   4  23        0.64     -192.34    174.50 o 
   1   5  23       14.59     -135.04     90.03 o 
   2   5  23       35.36       95.59     95.62 o 
   3   5  23      238.04      160.17    103.38 o 
   4   5  23     2034.68     1991.52    209.62 o 
   5   5  23      121.58      187.08    101.14 o 
   6   5  23     2774.37     2773.38    199.04 o 
   7   5  23        1.79       58.01    117.50 o 
   8   5  23     3315.14     3244.79    235.81 o 
   9   5  23       49.95     -174.24    116.16 o 
  10   5  23      468.22      237.95    127.44 o 
  11   5  23      184.73       73.17    127.54 o 
  12   5  23       24.79      162.31    125.94 o 
  13   5  23        0.09     -187.24    124.82 o 
  14   5  23       84.90     -136.58    140.02 o 
  15   5  23        0.02       65.45    175.68 o 
   0   6  23     2151.84     2212.26    221.53 o 
   1   6  23      130.69       91.53    100.15 o 
   2   6  23     1071.04      872.75    129.39 o 
   3   6  23      507.60      564.81    118.99 o 
   4   6  23      344.52      219.32    136.48 o 
   5   6  23        2.33     -131.32     99.16 o 
   6   6  23      320.79      362.10    122.25 o 
   7   6  23      314.92       42.08    128.19 o 
   8   6  23     1009.51      934.44    216.40 o 
   9   6  23       43.61       44.72    132.06 o 
  10   6  23     1411.17     1341.69    170.02 o 
  11   6  23       14.56      169.64    121.41 o 
  12   6  23      824.18      854.37    201.80 o 
  13   6  23        6.67      175.95    161.00 o 
  14   6  23      259.04      178.78    181.48 o 
   1   7  23       20.00      -79.22     90.91 o 
   2   7  23     3008.95     2890.26    182.75 o 
   3   7  23      186.23      204.75    123.68 o 
   4   7  23      898.81      734.62    142.88 o 
   5   7  23        8.09     -109.77    105.06 o 
   6   7  23      774.18      916.26    149.22 o 
   7   7  23        6.65      -23.23    106.62 o 
   8   7  23      162.12        8.98    108.44 o 
   9   7  23       45.37      -10.40    118.41 o 
  10   7  23        0.57      -69.77    111.78 o 
  11   7  23       33.96       -8.16    145.02 o 
  12   7  23       32.99       18.13    139.71 o 
  13   7  23        0.65     -188.92    270.03 o 
   0   8  23      191.00      344.97    184.04 o 
   1   8  23       70.42      -12.52     96.55 o 
   2   8  23      234.01       86.68    113.18 o 
   3   8  23       43.35       32.82    116.29 o 
   4   8  23       19.05       68.53    101.97 o 
   5   8  23       67.48       37.78    108.48 o 
   6   8  23      248.46      142.74    112.32 o 
   7   8  23       44.25      -85.21    105.85 o 
   8   8  23      298.03      327.30    154.81 o 
   9   8  23       14.23      -80.13    133.04 o 
  10   8  23       66.71       85.69    148.40 o 
  11   8  23        0.15       -8.21    143.04 o 
  12   8  23        0.63      109.87    216.03 o 
   1   9  23      149.08      118.60     97.33 o 
   2   9  23       66.69      238.14    108.72 o 
   3   9  23      693.75      696.49    148.76 o 
   4   9  23       41.15     -147.40     98.27 o 
   5   9  23       77.80       96.86    102.05 o 
   6   9  23       47.47       23.95    103.54 o 
   7   9  23       13.50      -39.16    103.10 o 
   8   9  23        8.55      -29.02    140.45 o 
   9   9  23       13.60      -61.14    139.07 o 
  10   9  23       47.34      -39.97    165.31 o 
  11   9  23        0.17       74.79    218.60 o 
   0  10  23      211.69      272.29    198.17 o 
   1  10  23      184.48     -127.07    111.92 o 
   2  10  23        8.98     -117.26    101.67 o 
   3  10  23        4.55       39.17    104.69 o 
   4  10  23      108.68      226.07    115.22 o 
   5  10  23       59.53       31.88    113.39 o 
   6  10  23       24.07      106.18    110.61 o 
   7  10  23       42.26       50.51    123.63 o 
   8  10  23      329.19       76.03    188.32 o 
   9  10  23        3.89     -198.84    162.91 o 
  10  10  23       32.21     -235.20    488.51 o 
   1  11  23        0.13      -62.59    143.58 o 
   2  11  23       97.31      239.05    148.25 o 
   3  11  23      138.87      289.18    123.28 o 
   4  11  23      814.09      850.73    162.93 o 
   5  11  23       78.60      122.74    137.52 o 
   6  11  23      527.68      651.13    204.94 o 
   7  11  23       19.05     -150.89    159.62 o 
   8  11  23      245.70      512.51    214.03 o 
   0  12  23      454.52      443.01    261.00 o 
   1  12  23      111.51       67.24    156.55 o 
   2  12  23      254.23        4.90    152.81 o 
   3  12  23       16.32       93.41    156.39 o 
   4  12  23      138.66       94.98    143.34 o 
   5  12  23       63.76      -90.13    188.02 o 
   6  12  23        1.62       17.23    199.82 o 
   1  13  23       26.95       56.77    166.92 o 
   0   0  24    13035.39    13037.25    836.51 o 
   1   0  24      419.22      457.76    320.55 o 
   2   0  24     6651.40     6383.06    440.08 o 
   3   0  24      265.60      128.22    173.56 o 
   4   0  24     1292.56     1431.92    288.72 o 
   5   0  24       59.53       59.95    158.78 o 
   6   0  24     1554.81     1539.62    261.64 o 
   7   0  24      738.88     1032.10    346.90 o 
   8   0  24      556.52      717.37    222.54 o 
   9   0  24       20.69      309.95    329.33 o 
  10   0  24      724.94      559.77    226.84 o 
  11   0  24      183.30      114.17    311.77 o 
  12   0  24      862.21      663.06    353.49 o 
  13   0  24      327.97      393.01    344.70 o 
  14   0  24      712.21      352.01    279.59 o 
  15   0  24      329.01      228.92    293.98 o 
   1   1  24        2.17       -5.92    115.88 o 
   2   1  24     1891.02     1884.61    239.26 o 
   3   1  24       96.88      208.01    125.37 o 
   4   1  24       74.41      -47.78    114.08 o 
   5   1  24      246.09      153.90    116.98 o 
   6   1  24     4229.41     3876.67    250.55 o 
   7   1  24      955.26     1221.47    176.62 o 
   8   1  24     1598.48     1715.33    193.31 o 
   9   1  24     1600.36     1739.07    185.07 o 
  10   1  24        8.25     -104.90    163.84 o 
  11   1  24      166.87       70.13    154.38 o 
  12   1  24       68.79      166.69    196.14 o 
  13   1  24       26.76      -58.78    191.32 o 
  14   1  24      286.81      263.33    270.68 o 
  15   1  24      113.05      255.21    179.31 o 
   0   2  24     3454.79     4029.57    365.20 o 
   1   2  24      123.24      -30.38    115.63 o 
   2   2  24     3109.86     3046.23    452.54 o 
   3   2  24      970.89     1325.85    236.41 o 
   4   2  24      887.34      991.41    161.91 o 
   5   2  24        4.96      -60.47    104.84 o 
   6   2  24     1533.88     1392.86    164.04 o 
   7   2  24        6.77      -50.34    138.37 o 
   8   2  24      959.89      773.84    171.12 o 
   9   2  24      133.60       89.52    147.25 o 
  10   2  24     2622.74     2880.67    255.24 o 
  11   2  24      147.38       70.38    147.45 o 
  12   2  24      139.62      455.90    177.60 o 
  13   2  24        8.12      145.40    294.06 o 
  14   2  24      288.01      142.10    172.85 o 
  15   2  24       11.64       39.26    245.92 o 
   1   3  24      455.37      344.77    120.75 o 
   2   3  24      127.29       35.16    109.29 o 
   3   3  24        6.75       19.02    101.86 o 
   4   3  24     1096.05     1228.55    159.68 o 
   5   3  24        9.74       44.70    122.21 o 
   6   3  24     1727.03     1583.06    169.53 o 
   7   3  24      417.66      281.77    122.88 o 
   8   3  24      246.79      262.36    149.21 o 
   9   3  24        4.86     -173.57    123.85 o 
  10   3  24       27.78     -132.30    122.14 o 
  11   3  24      144.89      164.20    137.09 o 
  12   3  24      228.56      171.92    151.45 o 
  13   3  24        7.23      -26.79    158.25 o 
  14   3  24        1.87       64.41    153.63 o 
  15   3  24      136.43     -194.84    214.55 o 
   0   4  24      997.23     1004.38    192.75 o 
   1   4  24      124.23      154.35    102.06 o 
   2   4  24      785.63      853.33    131.76 o 
   3   4  24      171.63      114.97    100.85 o 
   4   4  24      444.64      549.66    136.16 o 
   5   4  24      275.24      360.17    137.65 o 
   6   4  24     1381.89     1353.33    183.07 o 
   7   4  24       15.41      -10.00    124.49 o 
   8   4  24       53.78      260.08    140.52 o 
   9   4  24      246.36      403.78    150.80 o 
  10   4  24       14.22       96.54    133.55 o 
  11   4  24       76.85      134.71    143.77 o 
  12   4  24        0.66     -110.80    114.58 o 
  13   4  24      126.32       91.36    131.15 o 
  14   4  24        2.12        3.90    149.26 o 
   1   5  24      458.11      303.48    112.76 o 
   2   5  24     1305.57     1298.19    145.55 o 
   3   5  24      225.88      173.40    103.89 o 
   4   5  24       10.17      202.25    101.52 o 
   5   5  24       10.55      101.88    116.35 o 
   6   5  24       10.30      -76.56    108.38 o 
   7   5  24       16.51      188.81    131.60 o 
   8   5  24      178.79      163.38    134.42 o 
   9   5  24       16.41      368.80    151.02 o 
  10   5  24      141.30      152.65    166.27 o 
  11   5  24       36.48      -64.66    114.75 o 
  12   5  24       62.72      103.06    125.72 o 
  13   5  24      132.56      232.53    161.35 o 
  14   5  24       76.12       38.70    170.99 o 
   0   6  24        4.78       61.09    143.97 o 
   1   6  24     2165.74     2311.92    172.56 o 
   2   6  24      146.10      -12.75    108.05 o 
   3   6  24       39.53       12.30     98.34 o 
   4   6  24       84.78       -9.89    110.99 o 
   5   6  24      203.10      161.11    121.76 o 
   6   6  24      196.67      192.68    121.67 o 
   7   6  24        0.57     -112.39    126.16 o 
   8   6  24       17.25       96.68    132.78 o 
   9   6  24        7.83     -153.18    110.66 o 
  10   6  24       47.79       95.38    124.20 o 
  11   6  24      113.89       48.61    125.10 o 
  12   6  24      222.60      -13.06    161.82 o 
  13   6  24      142.91       28.09    176.91 o 
   1   7  24       37.10      -42.83     96.28 o 
   2   7  24      308.41      283.93    129.80 o 
   3   7  24      478.85      592.51    139.76 o 
   4   7  24      215.09       72.91    124.32 o 
   5   7  24      454.88      463.70    140.15 o 
   6   7  24      372.20      499.38    139.27 o 
   7   7  24      273.11      348.46    121.67 o 
   8   7  24      362.40      287.15    132.39 o 
   9   7  24        1.24     -114.22    108.86 o 
  10   7  24      410.48      446.84    151.57 o 
  11   7  24       53.55      -91.95    135.99 o 
  12   7  24       21.54       66.79    165.62 o 
   0   8  24      469.34      652.22    174.58 o 
   1   8  24      881.59      923.38    135.54 o 
   2   8  24      515.37      397.19    141.09 o 
   3   8  24      132.41      289.41    128.53 o 
   4   8  24      259.73      125.76    103.84 o 
   5   8  24       61.93       57.00    100.81 o 
   6   8  24      351.42      539.85    132.30 o 
   7   8  24      372.75      332.30    120.21 o 
   8   8  24      183.89      153.73    132.20 o 
   9   8  24      463.74      417.68    142.79 o 
  10   8  24      946.17      877.97    195.84 o 
  11   8  24        2.01      -25.94    168.71 o 
  12   8  24     1058.82      856.77    382.52 o 
   1   9  24        0.78      -83.44     95.95 o 
   2   9  24       71.40       40.61    113.51 o 
   3   9  24      231.44      503.74    126.69 o 
   4   9  24      388.38      369.12    124.00 o 
   5   9  24      666.96      502.16    132.53 o 
   6   9  24     1281.32      960.47    155.30 o 
   7   9  24      167.57      161.88    120.55 o 
   8   9  24      517.96      415.70    169.90 o 
   9   9  24        1.29      151.19    151.84 o 
  10   9  24       56.16       89.17    169.20 o 
   0  10  24     1066.22     1213.98    256.19 o 
   1  10  24      235.62      292.36    147.32 o 
   2  10  24      138.84      172.86    114.43 o 
   3  10  24       76.11      -97.85    116.73 o 
   4  10  24        4.36      -85.57    104.87 o 
   5  10  24        2.83      -57.07    111.07 o 
   6  10  24        0.51     -136.83    103.31 o 
   7  10  24       79.10     -166.60    122.60 o 
   8  10  24       21.55      203.91    150.78 o 
   9  10  24       11.64     -254.36    277.20 o 
   1  11  24        1.79     -107.21    143.32 o 
   2  11  24        6.20     -136.23    134.38 o 
   3  11  24      200.19      162.83    129.56 o 
   4  11  24      387.18      158.82    123.09 o 
   5  11  24      195.61      108.81    130.64 o 
   6  11  24       93.36        2.68    194.40 o 
   7  11  24        2.28       28.06    196.71 o 
   0  12  24        1.97        5.03    261.64 o 
   1  12  24        6.19      -83.01    154.37 o 
   2  12  24       53.43       40.42    164.82 o 
   3  12  24        0.94      146.86    166.82 o 
   4  12  24        2.85       13.24    160.10 o 
   1   1  25       80.82      135.87    209.79 o 
   2   1  25       64.60      -10.23    119.79 o 
   3   1  25       69.61      289.08    130.61 o 
   4   1  25       21.01        6.25    114.91 o 
   5   1  25       12.00      219.51    126.84 o 
   6   1  25       19.21      122.36    121.95 o 
   7   1  25      309.38      599.58    149.89 o 
   8   1  25      773.72      906.06    163.66 o 
   9   1  25      419.79      657.87    161.79 o 
  10   1  25      160.83      305.84    164.66 o 
  11   1  25        3.73      258.53    180.96 o 
  12   1  25        3.85       78.23    216.12 o 
  13   1  25       41.67      138.68    198.31 o 
  14   1  25      100.70      102.64    216.02 o 
   0   2  25     4157.54     4874.29    407.74 o 
   1   2  25      266.77      130.12    130.32 o 
   2   2  25       42.27       48.20    116.65 o 
   3   2  25        2.90       95.55    126.07 o 
   4   2  25       12.57       -5.94    126.76 o 
   5   2  25      327.37      293.50    134.04 o 
   6   2  25      189.54      252.11    146.09 o 
   7   2  25      290.32      288.84    134.36 o 
   8   2  25      680.60     1004.66    236.46 o 
   9   2  25      218.62      337.36    161.95 o 
  10   2  25      251.88       17.93    152.43 o 
  11   2  25      538.28      315.56    165.80 o 
  12   2  25      335.28      339.91    188.12 o 
  13   2  25      368.05      206.86    217.94 o 
  14   2  25      255.80      118.99    235.78 o 
   1   3  25      217.44      256.77    131.66 o 
   2   3  25     1158.42     1716.93    197.11 o 
   3   3  25      840.52      966.30    205.99 o 
   4   3  25     1161.68     1081.50    225.17 o 
   5   3  25      163.54       87.40    115.44 o 
   6   3  25      971.65      892.26    149.35 o 
   7   3  25       76.55      323.07    147.67 o 
   8   3  25      958.49     1050.73    191.07 o 
   9   3  25      728.82      667.74    241.16 o 
  10   3  25      132.61       59.67    155.70 o 
  11   3  25      438.74      263.75    281.96 o 
  12   3  25       19.44      186.97    167.23 o 
  13   3  25       15.99      -67.39    156.68 o 
  14   3  25        4.18      -22.81    190.75 o 
   0   4  25       23.65      378.07    162.88 o 
   1   4  25     1208.36     1503.77    170.31 o 
   2   4  25     1206.94     1339.92    167.67 o 
   3   4  25      705.86      509.45    134.86 o 
   4   4  25      215.28      427.92    130.26 o 
   5   4  25       59.20     -101.59    109.53 o 
   6   4  25      201.28      335.71    154.13 o 
   7   4  25       30.70       74.47    133.52 o 
   8   4  25      924.53      767.79    171.93 o 
   9   4  25      777.63      914.14    177.22 o 
  10   4  25      813.54      863.01    229.64 o 
  11   4  25      543.67      568.20    167.78 o 
  12   4  25      203.29      425.62    148.54 o 
  13   4  25      216.77      325.01    151.07 o 
  14   4  25      128.77      245.09    238.15 o 
   1   5  25      221.75      175.86    106.65 o 
   2   5  25        6.47      179.37    113.14 o 
   3   5  25      403.67      358.29    120.03 o 
   4   5  25     1142.63     1137.06    140.83 o 
   5   5  25     1184.69     1159.72    183.36 o 
   6   5  25      821.19      774.75    173.05 o 
   7   5  25      855.35      657.12    167.92 o 
   8   5  25     1189.86     1059.11    196.64 o 
   9   5  25       55.32      262.36    149.13 o 
  10   5  25      416.11      400.01    158.89 o 
  11   5  25        6.43      287.72    133.75 o 
  12   5  25        5.80       16.56    121.65 o 
  13   5  25       88.57      171.15    182.39 o 
   0   6  25      735.08     1048.43    216.94 o 
   1   6  25      915.19     1026.35    148.41 o 
   2   6  25       16.13       52.18    107.32 o 
   3   6  25       80.09      248.42    114.48 o 
   4   6  25       90.58      144.95    156.45 o 
   5   6  25      182.90      131.64    120.92 o 
   6   6  25        4.22     -110.51    113.26 o 
   7   6  25       38.57      -78.48    118.24 o 
   8   6  25      425.53      245.34    141.80 o 
   9   6  25      465.95      547.39    143.69 o 
  10   6  25      705.75      789.61    163.40 o 
  11   6  25      278.08      480.24    150.20 o 
  12   6  25      308.20      195.83    191.34 o 
   1   7  25       60.45     -136.08     93.28 o 
   2   7  25      813.20      562.61    127.63 o 
   3   7  25      754.05      939.44    152.29 o 
   4   7  25      576.24      705.24    165.28 o 
   5   7  25      110.43       69.97    127.28 o 
   6   7  25      318.04       71.18    121.13 o 
   7   7  25        1.03      105.51    115.52 o 
   8   7  25      136.81       64.94    123.91 o 
   9   7  25       40.08     -130.63    139.92 o 
  10   7  25       30.43       54.97    130.68 o 
  11   7  25       65.43     -191.38    144.27 o 
  12   7  25        8.32      376.20    252.15 o 
   0   8  25        1.84       60.23    156.10 o 
   1   8  25        9.40       68.30    113.44 o 
   2   8  25        8.56     -126.20    115.15 o 
   3   8  25      169.26      113.58    130.96 o 
   4   8  25      207.62      -25.47    127.26 o 
   5   8  25       31.03      125.30    110.83 o 
   6   8  25        0.66      103.36    127.18 o 
   7   8  25       52.76       89.78    112.16 o 
   8   8  25        6.17      -83.50    115.53 o 
   9   8  25        4.43       41.98    135.67 o 
  10   8  25       13.44      251.40    164.16 o 
  11   8  25       35.27       26.97    342.51 o 
   1   9  25      269.56      324.86    128.96 o 
   2   9  25        1.29      -11.29    100.94 o 
   3   9  25      406.52      520.35    127.60 o 
   4   9  25      123.38      192.90    118.18 o 
   5   9  25        3.41       33.38    115.40 o 
   6   9  25        2.48      203.48    123.92 o 
   7   9  25        0.27      -75.47    110.17 o 
   8   9  25       43.98       45.61    132.84 o 
   9   9  25        0.38       30.14    205.10 o 
   0  10  25      457.48      822.18    382.68 o 
   1  10  25       58.25      -91.35    141.28 o 
   2  10  25       31.04      105.47    115.45 o 
   3  10  25        7.46      -64.61    118.40 o 
   4  10  25       16.82       21.28    118.41 o 
   5  10  25        5.52      138.56    120.54 o 
   6  10  25        6.08      131.85    126.92 o 
   7  10  25       45.41        9.70    157.75 o 
   8  10  25       30.15     -202.14    153.29 o 
   1  11  25       13.81      -80.95    142.87 o 
   2  11  25       44.54       84.51    166.17 o 
   3  11  25       18.81     -181.42    120.95 o 
   4  11  25       35.02      -32.09    121.67 o 
   5  11  25      554.67      536.19    163.69 o 
   0   0  26      707.25     1240.49    360.07 o 
   2   0  26      190.26       60.87    315.06 o 
   3   0  26      687.28      269.56    199.27 o 
   4   0  26      190.25      206.66    185.65 o 
   5   0  26      210.29      145.02    175.10 o 
   6   0  26      149.50       12.11    237.12 o 
   7   0  26      130.37      192.99    272.25 o 
   8   0  26       18.53     -238.06    158.71 o 
   9   0  26       19.74      263.99    212.88 o 
  10   0  26      165.96      263.47    320.55 o 
  11   0  26      691.79     1635.69    450.09 o 
  12   0  26      770.83      676.23    399.59 o 
  13   0  26      690.00      731.12    439.11 o 
  14   0  26      551.87      706.97    430.33 o 
   1   1  26       92.31       48.82    121.17 o 
   2   1  26       81.48      286.98    132.89 o 
   3   1  26      132.15      130.08    131.08 o 
   4   1  26      312.01      -23.67    113.25 o 
   5   1  26      273.78      395.82    140.66 o 
   6   1  26      835.30     1090.07    173.67 o 
   7   1  26      943.48     1060.66    171.36 o 
   8   1  26     1005.51      754.04    164.87 o 
   9   1  26     1849.38     2339.10    273.45 o 
  10   1  26       49.82      -10.03    186.59 o 
  11   1  26       98.28       -7.88    217.51 o 
  12   1  26       34.03      422.65    248.48 o 
  13   1  26       27.33      -97.40    235.90 o 
  14   1  26        7.43     -223.95    335.92 o 
   0   2  26        9.96       56.94    176.43 o 
   1   2  26      861.96     1014.84    176.72 o 
   2   2  26       71.96      275.28    137.13 o 
   3   2  26      693.10      863.61    192.58 o 
   4   2  26      179.23      463.00    150.96 o 
   5   2  26     1279.76     1196.12    177.35 o 
   6   2  26        9.67      -21.33    121.02 o 
   7   2  26      606.57      548.17    241.69 o 
   8   2  26       33.95     -207.35    138.23 o 
   9   2  26      960.64     1418.38    242.11 o 
  10   2  26      472.58      491.06    188.06 o 
  11   2  26      353.13      827.84    244.80 o 
  12   2  26      584.58      785.74    234.95 o 
  13   2  26       20.60      140.91    303.16 o 
   1   3  26      347.87      205.30    138.58 o 
   2   3  26      293.66      162.42    133.47 o 
   3   3  26      524.05      539.40    148.83 o 
   4   3  26       78.99      312.40    142.31 o 
   5   3  26     1034.46      951.14    267.47 o 
   6   3  26       27.18     -114.76    150.21 o 
   7   3  26       57.39       -5.87    135.01 o 
   8   3  26      301.22      220.47    154.12 o 
   9   3  26      103.74       77.67    153.08 o 
  10   3  26      119.18      -65.23    146.28 o 
  11   3  26       17.68       80.10    188.57 o 
  12   3  26        9.86      281.75    170.86 o 
  13   3  26       16.91      216.22    254.88 o 
   0   4  26      326.43      550.10    226.77 o 
   1   4  26     1449.70     1541.96    201.27 o 
   2   4  26       86.15      192.94    134.68 o 
   3   4  26        5.45       66.03    125.57 o 
   4   4  26        4.14       75.55    115.34 o 
   5   4  26      137.04      190.68    123.90 o 
   6   4  26        3.14      100.85    201.55 o 
   7   4  26      440.83      494.90    171.84 o 
   8   4  26       39.81      -53.06    147.31 o 
   9   4  26       36.08       74.05    149.93 o 
  10   4  26       41.43       99.64    156.76 o 
  11   4  26       43.97      345.23    164.32 o 
  12   4  26       71.37      280.85    133.63 o 
  13   4  26        0.63       68.15    153.35 o 
   1   5  26      581.55      561.29    130.90 o 
   2   5  26      688.20      840.11    167.00 o 
   3   5  26        3.27       54.74    120.87 o 
   4   5  26      896.97      937.54    156.89 o 
   5   5  26       31.22     -118.94    135.90 o 
   6   5  26      247.45      367.99    154.35 o 
   7   5  26       97.66       86.45    142.21 o 
   8   5  26        0.87      103.72    142.47 o 
   9   5  26       34.66       -3.78    138.06 o 
  10   5  26       92.87      131.71    149.18 o 
  11   5  26        1.24       52.54    127.49 o 
  12   5  26       38.01      210.38    156.42 o 
   0   6  26        2.38      -24.08    158.16 o 
   1   6  26     1509.36     1373.78    161.65 o 
   2   6  26      694.90      758.12    140.03 o 
   3   6  26      118.24       48.94    111.31 o 
   4   6  26        6.14      -54.55    110.98 o 
   5   6  26       62.16     -166.54    111.03 o 
   6   6  26      240.06      109.30    138.56 o 
   7   6  26        1.59       55.00    137.74 o 
   8   6  26      276.39      275.04    149.45 o 
   9   6  26        3.43      112.03    132.78 o 
  10   6  26      111.89      198.95    140.16 o 
  11   6  26      168.03      263.07    153.24 o 
  12   6  26       66.25       38.81    238.42 o 
   1   7  26      691.18     1014.26    154.49 o 
   2   7  26      258.84      374.85    133.54 o 
   3   7  26      304.28      414.65    135.23 o 
   4   7  26     1375.16     1262.51    174.21 o 
   5   7  26       84.35       26.95    124.70 o 
   6   7  26     1328.50     1558.40    190.81 o 
   7   7  26      567.10      724.89    143.47 o 
   8   7  26        4.51      136.59    117.58 o 
   9   7  26      195.09      214.31    138.46 o 
  10   7  26       86.09      124.33    142.07 o 
  11   7  26        0.46     -154.25    303.49 o 
   0   8  26     1053.03     1339.49    239.88 o 
   1   8  26      476.94      347.10    133.67 o 
   2   8  26       88.97      103.03    136.48 o 
   3   8  26      453.86      428.44    146.44 o 
   4   8  26        2.68       75.56    125.52 o 
   5   8  26      294.14      222.34    125.76 o 
   6   8  26       46.55      314.89    126.99 o 
   7   8  26        0.41       -5.61    112.67 o 
   8   8  26      105.40      410.79    139.53 o 
   9   8  26      255.58        7.28    142.83 o 
  10   8  26      312.41      357.45    340.67 o 
   1   9  26       26.97        2.66    126.14 o 
   2   9  26      348.88      218.24    120.96 o 
   3   9  26      292.97      389.91    132.02 o 
   4   9  26      473.77      473.03    138.15 o 
   5   9  26      484.52      330.18    137.46 o 
   6   9  26      249.76       67.85    121.56 o 
   7   9  26      653.55      502.97    146.14 o 
   8   9  26      167.19      390.24    193.37 o 
   0  10  26      575.45      447.80    221.64 o 
   1  10  26      478.23      385.91    171.97 o 
   2  10  26       68.38       54.21    120.55 o 
   3  10  26      351.15      348.66    131.71 o 
   4  10  26       40.76      121.94    122.85 o 
   5  10  26        2.30      -58.57    134.48 o 
   6  10  26        3.78     -179.29    125.17 o 
   1  11  26        3.68      207.40    167.91 o 
   2  11  26      108.82      264.09    203.29 o 
   3  11  26      143.79      -64.34    190.14 o 
   1   1  27       21.63      334.80    141.81 o 
   2   1  27      339.61      323.96    142.66 o 
   3   1  27       88.44      278.02    134.35 o 
   4   1  27       15.02      193.15    135.04 o 
   5   1  27       81.88      418.48    145.78 o 
   6   1  27       75.90       41.28    129.96 o 
   7   1  27      733.68      660.11    162.52 o 
   8   1  27        0.42      103.03    135.76 o 
   9   1  27      115.93      263.52    172.32 o 
  10   1  27        3.19      177.46    180.25 o 
  11   1  27       17.67      383.28    252.36 o 
  12   1  27       75.87      401.79    267.72 o 
  13   1  27      251.71     -109.78    329.33 o 
   0   2  27        1.95      132.42    234.93 o 
   1   2  27      640.44      860.02    174.08 o 
   2   2  27        6.16       82.89    134.01 o 
   3   2  27      314.74      343.40    147.94 o 
   4   2  27      108.24       88.91    121.15 o 
   5   2  27      107.93        1.64    166.21 o 
   6   2  27       55.82     -110.58    128.03 o 
   7   2  27        0.88       34.97    123.34 o 
   8   2  27      380.65      422.27    188.68 o 
   9   2  27      185.77      127.33    171.51 o 
  10   2  27       51.93      188.91    183.86 o 
  11   2  27      405.80      563.21    225.90 o 
  12   2  27        5.00        6.64    226.81 o 
  13   2  27      416.29      463.26    379.83 o 
   1   3  27      787.81      694.68    280.84 o 
   2   3  27      103.31      109.46    131.40 o 
   3   3  27     1378.15     1807.31    209.42 o 
   4   3  27      301.65      442.50    151.14 o 
   5   3  27     1186.53     1079.22    187.23 o 
   6   3  27      155.89      295.30    137.24 o 
   7   3  27       82.20      246.80    181.27 o 
   8   3  27      198.77      200.54    179.28 o 
   9   3  27      316.41      137.87    174.29 o 
  10   3  27       20.75     -103.35    152.81 o 
  11   3  27      313.57      369.01    184.92 o 
  12   3  27       45.19      166.26    192.54 o 
   0   4  27     2308.02     2182.76    724.54 o 
   1   4  27     1313.83     1694.06    207.01 o 
   2   4  27        7.92      -57.37    117.28 o 
   3   4  27     1432.82     1311.47    194.91 o 
   4   4  27       26.52      167.83    131.15 o 
   5   4  27       43.86      199.18    144.33 o 
   6   4  27       41.49      -88.44    131.07 o 
   7   4  27        4.91      122.78    210.42 o 
   8   4  27      302.34      367.57    164.64 o 
   9   4  27      764.98      988.58    206.01 o 
  10   4  27       77.92      153.89    167.94 o 
  11   4  27      910.12      896.28    205.00 o 
  12   4  27        1.51      226.16    165.49 o 
   1   5  27        6.44        5.39    131.17 o 
   2   5  27       13.67       56.69    119.57 o 
   3   5  27      809.40      784.17    189.95 o 
   4   5  27      718.85      688.48    155.05 o 
   5   5  27     1642.51     1820.08    222.31 o 
   6   5  27       18.46      -17.82    137.85 o 
   7   5  27     1623.00     1997.44    244.56 o 
   8   5  27      115.71      205.07    149.06 o 
   9   5  27      268.73        3.94    307.33 o 
  10   5  27      123.57      463.54    174.52 o 
  11   5  27        6.46      152.45    152.40 o 
   0   6  27       65.75      -85.81    152.48 o 
   1   6  27      680.17      853.40    150.54 o 
   2   6  27       75.81      138.99    113.98 o 
   3   6  27      360.87      344.00    165.09 o 
   4   6  27       84.54      -79.74    138.07 o 
   5   6  27      466.35      365.65    153.53 o 
   6   6  27       51.34       31.13    141.57 o 
   7   6  27       66.56       88.96    148.19 o 
   8   6  27      189.28      408.31    165.82 o 
   9   6  27      534.30      443.11    151.88 o 
  10   6  27       65.13       94.36    143.99 o 
  11   6  27      138.79      228.26    193.74 o 
   1   7  27      638.08      387.01    129.64 o 
   2   7  27        7.35       78.32    131.10 o 
   3   7  27      695.63      704.12    158.55 o 
   4   7  27       78.05      178.88    138.12 o 
   5   7  27       67.23      195.59    139.77 o 
   6   7  27       64.23       47.78    149.08 o 
   7   7  27       47.14      151.83    133.15 o 
   8   7  27      151.60      143.45    141.04 o 
   9   7  27        0.84     -105.37    135.11 o 
  10   7  27      215.49      211.82    220.53 o 
   0   8  27      171.12     -140.50    162.24 o 
   1   8  27       86.76       83.52    140.94 o 
   2   8  27       50.25        9.19    124.15 o 
   3   8  27      177.65      272.47    171.86 o 
   4   8  27       91.19       18.46    150.88 o 
   5   8  27        0.86      -58.31    114.49 o 
   6   8  27        3.58       92.08    118.80 o 
   7   8  27        0.14      197.59    131.01 o 
   8   8  27        1.25     -214.66    143.10 o 
   1   9  27      249.32      113.90    143.42 o 
   2   9  27       37.38      162.00    122.56 o 
   3   9  27        6.77       15.65    116.02 o 
   4   9  27       35.64      -14.77    115.97 o 
   5   9  27       61.14       67.49    125.89 o 
   6   9  27       38.36      120.64    147.40 o 
   7   9  27        0.04      130.91    222.05 o 
   0  10  27       23.43     -262.78    247.53 o 
   1  10  27      227.11      508.24    187.82 o 
   2  10  27       52.26     -218.30    145.53 o 
   3  10  27        1.48       -6.86    130.55 o 
   4  10  27        0.44      221.49    143.94 o 
   0   0  28       69.88     -120.76    245.90 o 
   1   0  28     4097.73     4090.02    504.98 o 
   2   0  28        0.42      225.15    294.21 o 
   3   0  28      504.78      456.19    221.21 o 
   4   0  28      269.73      251.17    208.10 o 
   5   0  28      279.32      161.99    192.87 o 
   6   0  28       50.07       94.17    183.77 o 
   7   0  28      341.32      366.66    207.11 o 
   8   0  28     1185.11      912.81    262.27 o 
   9   0  28      559.70      783.92    636.71 o 
  10   0  28      140.89      -61.48    322.75 o 
  11   0  28      337.39     1082.41    465.46 o 
  12   0  28        0.99      566.46    395.20 o 
   1   1  28       96.50      296.35    149.39 o 
   2   1  28      236.21       35.03    127.43 o 
   3   1  28     2236.47     2348.84    233.15 o 
   4   1  28      294.96      503.13    162.31 o 
   5   1  28     1888.63     2168.47    270.95 o 
   6   1  28      127.79      358.35    153.54 o 
   7   1  28      475.49      271.35    143.72 o 
   8   1  28        0.17      184.96    141.40 o 
   9   1  28      171.67      296.22    183.79 o 
  10   1  28      448.63      700.67    217.67 o 
  11   1  28       24.10      125.24    235.02 o 
  12   1  28        0.20      746.49    423.74 o 
   0   2  28      399.81      463.01    232.73 o 
   1   2  28      761.74      812.31    176.07 o 
   2   2  28      121.87       17.31    135.37 o 
   3   2  28      947.43     1144.71    193.68 o 
   4   2  28      373.05      447.46    151.97 o 
   5   2  28      153.21      241.32    132.70 o 
   6   2  28      133.53      296.77    148.64 o 
   7   2  28       14.00       79.18    133.05 o 
   8   2  28       46.50      376.53    188.41 o 
   9   2  28      271.43      163.84    181.58 o 
  10   2  28       27.96      262.87    246.99 o 
  11   2  28      778.30      473.51    209.35 o 
  12   2  28      113.26      184.43    371.05 o 
   1   3  28       13.78      -34.96    126.63 o 
   2   3  28      238.09      440.43    150.75 o 
   3   3  28      140.42     -107.81    117.46 o 
   4   3  28      305.65      581.93    158.09 o 
   5   3  28      194.67      388.40    155.98 o 
   6   3  28        1.00      227.41    137.15 o 
   7   3  28      269.33      433.20    185.60 o 
   8   3  28        8.69       32.17    159.17 o 
   9   3  28       73.54      191.93    179.72 o 
  10   3  28      123.60      274.22    186.75 o 
  11   3  28        0.35      208.92    264.57 o 
   0   4  28      492.92      780.65    250.55 o 
   1   4  28      218.87      -22.89    122.13 o 
   2   4  28      199.49      391.41    150.20 o 
   3   4  28       27.81      -85.44    151.11 o 
   4   4  28       12.53      118.56    132.17 o 
   5   4  28        4.66       91.50    150.39 o 
   6   4  28       57.37      639.53    201.80 o 
   7   4  28        0.50      129.25    208.48 o 
   8   4  28      324.99      311.71    188.23 o 
   9   4  28      102.51      -14.43    176.17 o 
  10   4  28      105.46      -11.79    179.32 o 
  11   4  28       23.26       78.20    194.22 o 
   1   5  28        7.30      317.07    149.76 o 
   2   5  28       59.14      131.55    144.57 o 
   3   5  28       25.67      130.45    133.44 o 
   4   5  28      123.88      -21.84    153.27 o 
   5   5  28       12.65      190.72    241.80 o 
   6   5  28      117.86      232.31    178.54 o 
   7   5  28      176.20      123.49    161.57 o 
   8   5  28        4.01     -153.18    210.89 o 
   9   5  28      318.84      380.47    181.41 o 
  10   5  28        2.78     -101.24    199.56 o 
   0   6  28      365.09      514.33    356.78 o 
   1   6  28      297.32      402.13    174.66 o 
   2   6  28       39.01       53.36    120.29 o 
   3   6  28      292.92      244.83    154.95 o 
   4   6  28        1.59       66.25    154.58 o 
   5   6  28      117.01      200.68    153.04 o 
   6   6  28       19.79      148.71    154.04 o 
   7   6  28       21.81     -107.50    181.78 o 
   8   6  28       13.29      -62.69    151.88 o 
   9   6  28        2.16       75.73    151.91 o 
   1   7  28       49.26      137.67    145.32 o 
   2   7  28       28.48       42.64    134.29 o 
   3   7  28      144.48      210.04    148.88 o 
   4   7  28       17.87      -89.12    141.51 o 
   5   7  28      463.71      297.66    162.70 o 
   6   7  28        0.84       41.34    144.26 o 
   7   7  28      850.47     1002.88    199.20 o 
   8   7  28        9.06       48.03    155.48 o 
   0   8  28      469.70      329.69    208.91 o 
   1   8  28      534.80      309.89    187.31 o 
   2   8  28      161.68       21.47    147.09 o 
   3   8  28       36.06        9.77    141.04 o 
   4   8  28        4.78       46.95    154.97 o 
   5   8  28      375.64      434.53    166.45 o 
   6   8  28        0.06       38.35    140.17 o 
   7   8  28       16.09     -197.61    153.79 o 
   1   9  28       11.83       -2.83    166.20 o 
   2   9  28       28.85       31.79    118.77 o 
   3   9  28      203.43      235.60    143.44 o 
   4   9  28      256.73      198.27    149.26 o 
   5   9  28      253.57       63.96    168.72 o 
   1   1  29       11.97      283.11    154.07 o 
   2   1  29      120.85       87.30    143.43 o 
   3   1  29       10.43      137.55    138.15 o 
   4   1  29        2.28       -6.16    120.96 o 
   5   1  29      585.71      666.15    169.77 o 
   6   1  29        4.66       72.41    138.41 o 
   7   1  29      502.47      459.47    248.45 o 
   8   1  29       43.01     -129.83    234.87 o 
   9   1  29       32.25      117.44    169.05 o 
  10   1  29       45.66      147.85    237.15 o 
   0   2  29       33.41       89.41    199.67 o 
   1   2  29      914.68     1125.54    197.10 o 
   2   2  29      120.86       75.15    143.87 o 
   3   2  29      817.60      737.90    195.90 o 
   4   2  29        5.35       86.17    133.66 o 
   5   2  29        4.95      240.18    145.19 o 
   6   2  29        0.90       31.73    136.73 o 
   7   2  29       74.79      311.43    183.14 o 
   8   2  29      186.72      231.82    174.16 o 
   9   2  29      224.79      291.69    210.18 o 
  10   2  29      112.88      -35.48    208.04 o 
   1   3  29      542.06      572.21    167.83 o 
   2   3  29      195.08      205.90    180.32 o 
   3   3  29     1614.41     1464.25    207.44 o 
   4   3  29      192.32      464.34    161.78 o 
   5   3  29     1090.12     1377.84    316.94 o 
   6   3  29        2.28      119.69    176.98 o 
   7   3  29       54.83       14.24    161.37 o 
   8   3  29        5.26      -16.82    169.30 o 
   9   3  29      205.07      -50.71    183.30 o 
  10   3  29       30.90       17.36    326.04 o 
   0   4  29       47.18     -248.88    165.92 o 
   1   4  29     1266.09     1586.57    337.82 o 
   2   4  29       89.63      361.28    166.09 o 
   3   4  29      780.76     1033.71    197.92 o 
   4   4  29        6.73       85.65    140.72 o 
   5   4  29       82.12       62.61    248.15 o 
   6   4  29       45.36       98.92    170.45 o 
   7   4  29        2.86       37.31    175.26 o 
   8   4  29       75.50      311.10    208.74 o 
   9   4  29      181.97      104.01    221.23 o 
  10   4  29        0.36       74.79    217.51 o 
   1   5  29       17.62       -5.63    135.38 o 
   2   5  29      285.91      308.50    153.67 o 
   3   5  29      156.43      321.47    157.47 o 
   4   5  29       31.60      106.68    158.69 o 
   5   5  29      515.19      484.31    191.17 o 
   6   5  29      254.82      209.43    191.27 o 
   7   5  29     1237.27     1779.24    359.34 o 
   8   5  29       35.35      130.87    185.13 o 
   9   5  29      354.14      472.32    258.38 o 
   0   6  29      149.94      384.64    226.27 o 
   1   6  29      357.46      596.75    254.79 o 
   2   6  29       17.18       99.37    146.69 o 
   3   6  29      573.45      668.18    206.04 o 
   4   6  29      165.15       66.51    176.04 o 
   5   6  29      108.09      119.94    203.45 o 
   6   6  29        7.31       59.97    171.02 o 
   7   6  29        0.65       56.73    169.08 o 
   8   6  29        7.62       39.78    254.78 o 
   1   7  29      136.54       68.40    141.06 o 
   2   7  29      122.74       59.45    159.33 o 
   3   7  29        3.68      124.71    154.90 o 
   4   7  29        6.20      117.28    157.42 o 
   5   7  29      277.32      235.46    178.23 o 
   6   7  29       12.18       68.66    204.53 o 
   7   7  29      137.91      415.24    542.92 o 
   0   8  29       20.43       71.35    221.36 o 
   1   8  29       49.37      -69.98    150.48 o 
   2   8  29      113.47      215.95    157.66 o 
   3   8  29       18.72       58.79    178.71 o 
   4   8  29       75.95     -136.02    171.28 o 
   5   8  29        0.76     -130.16    148.44 o 
   1   9  29       13.76      -97.36    285.55 o 
   0   0  30     1000.14      562.06    364.46 o 
   1   0  30     1363.78     1745.40    439.11 o 
   2   0  30      373.31      359.97    244.13 o 
   3   0  30      895.83     1113.08    275.51 o 
   4   0  30       16.45      177.79    203.06 o 
   5   0  30       23.86      325.55    217.57 o 
   6   0  30        1.72      363.38    235.56 o 
   7   0  30      118.86      262.79    210.04 o 
   8   0  30       90.68      -32.23    213.63 o 
   9   0  30      120.26      221.75    388.61 o 
   1   1  30       36.29       20.89    137.35 o 
   2   1  30      678.94      817.70    207.21 o 
   3   1  30      519.72      492.33    163.27 o 
   4   1  30      958.87      784.74    179.91 o 
   5   1  30      655.85      618.18    172.03 o 
   6   1  30      242.97      185.51    213.60 o 
   7   1  30      390.34      518.76    173.84 o 
   8   1  30      181.33      324.58    189.35 o 
   9   1  30       77.26       62.48    221.13 o 
   0   2  30      107.25        1.81    311.77 o 
   1   2  30      271.00      231.68    148.40 o 
   2   2  30      369.52      355.48    162.21 o 
   3   2  30      430.53      637.22    198.06 o 
   4   2  30      134.93      208.25    151.88 o 
   5   2  30      318.08      504.23    171.76 o 
   6   2  30        5.74      314.28    154.98 o 
   7   2  30      163.00      279.88    176.71 o 
   8   2  30        7.19      235.20    182.96 o 
   9   2  30      148.55       89.75    235.02 o 
   1   3  30       12.07       31.64    136.64 o 
   2   3  30       55.94      265.65    186.97 o 
   3   3  30       11.49      213.99    171.13 o 
   4   3  30      329.92      444.95    157.90 o 
   5   3  30       11.91       66.74    137.76 o 
   6   3  30      353.46      819.37    219.63 o 
   7   3  30        5.24      119.70    167.92 o 
   8   3  30        0.61      -74.23    210.30 o 
   9   3  30      209.98      331.53    340.31 o 
   0   4  30        6.20      122.08    203.97 o 
   1   4  30       10.64       69.17    132.61 o 
   2   4  30       44.32      120.91    145.50 o 
   3   4  30        1.56      -67.00    144.77 o 
   4   4  30        0.03       34.95    138.19 o 
   5   4  30      111.10      187.41    195.28 o 
   6   4  30       34.45      444.32    200.54 o 
   7   4  30      195.96      355.00    196.22 o 
   8   4  30       29.71      -51.40    217.33 o 
   1   5  30       42.75      136.91    148.63 o 
   2   5  30        7.16       79.06    143.00 o 
   3   5  30      213.60      439.36    166.56 o 
   4   5  30        3.05      -58.56    176.30 o 
   5   5  30      266.95      230.60    193.01 o 
   6   5  30       30.87      250.40    191.94 o 
   7   5  30       17.21     -193.31    227.44 o 
   0   6  30       57.33      263.72    308.48 o 
   1   6  30      547.34      507.19    167.18 o 
   2   6  30       44.19      -16.31    150.71 o 
   3   6  30        5.11      114.46    175.87 o 
   4   6  30       26.50      244.38    192.14 o 
   5   6  30       19.17      -84.79    175.75 o 
   6   6  30       22.08       61.48    344.70 o 
   1   7  30        5.53      -72.79    165.79 o 
   2   7  30       91.23      261.66    252.16 o 
   3   7  30      588.60      346.81    256.84 o 
   4   7  30        3.92     -122.52    292.01 o 
   5   7  30      238.92     -272.25    393.01 o 
   1   8  30      285.37      302.59    269.87 o 
   1   1  31        3.94       33.45    146.98 o 
   2   1  31        0.09      152.26    157.40 o 
   3   1  31       47.94       64.97    146.09 o 
   4   1  31        0.71      115.65    148.27 o 
   5   1  31       59.36       93.07    147.42 o 
   6   1  31      127.18      485.61    170.80 o 
   7   1  31        0.58      151.10    169.98 o 
   8   1  31      216.30      441.31    351.29 o 
   0   2  31      798.67     1208.55    297.64 o 
   1   2  31      563.76      661.57    183.90 o 
   2   2  31      180.83      285.29    164.97 o 
   3   2  31      255.55      445.13    212.01 o 
   4   2  31        6.41     -124.24    130.33 o 
   5   2  31        0.29      179.77    178.73 o 
   6   2  31       59.60      428.65    168.76 o 
   7   2  31      117.15      182.34    301.89 o 
   8   2  31        0.67      151.49    338.12 o 
   1   3  31       20.39      115.69    154.65 o 
   2   3  31      532.82      406.81    167.85 o 
   3   3  31      230.88      346.12    192.77 o 
   4   3  31      761.52      706.70    185.16 o 
   5   3  31      583.47      740.08    188.93 o 
   6   3  31       40.44      231.75    188.94 o 
   7   3  31      450.50      114.17    329.33 o 
   0   4  31      925.21      963.59    466.56 o 
   1   4  31      689.22      682.27    184.43 o 
   2   4  31      487.59      826.34    216.76 o 
   3   4  31      215.86      292.22    153.59 o 
   4   4  31      145.33      208.85    165.09 o 
   5   4  31        0.72      -64.96    173.05 o 
   6   4  31       30.27      111.97    342.51 o 
   1   5  31       38.22      107.74    143.24 o 
   2   5  31        1.36        2.17    147.16 o 
   3   5  31       85.19       16.01    172.07 o 
   4   5  31      135.11      382.81    270.47 o 
   0   6  31      331.13      428.13    349.09 o 
   1   6  31       92.09       87.05    223.18 o 
   2   6  31      176.18      252.49    353.49 o 
   3   6  31      261.71      188.82    384.22 o 
   0   0  32     1783.95     2022.11    496.20 o 
   1   0  32     1265.82     1192.73    301.14 o 
   2   0  32      638.58      246.03    457.77 o 
   3   0  32      336.11      477.81    247.33 o 
   4   0  32        2.38      -66.72    201.52 o 
   5   0  32        5.12       98.80    298.60 o 
   6   0  32        1.14      366.66    313.97 o 
   1   1  32       18.88      298.87    168.81 o 
   2   1  32      207.08      227.58    155.52 o 
   3   1  32      179.04      250.87    159.85 o 
   4   1  32      206.30      292.27    161.78 o 
   5   1  32      310.92      805.55    267.02 o 
   6   1  32      243.25      442.22    235.20 o 
   0   2  32       51.35      395.40    281.03 o 
   1   2  32      813.13      672.71    211.12 o 
   2   2  32      242.01      279.71    162.24 o 
   3   2  32      253.77      244.06    166.47 o 
   4   2  32      348.73      541.59    180.29 o 
   5   2  32       21.01      297.34    300.79 o 
   6   2  32       14.28      101.00    318.36 o 
   1   3  32       23.91      130.44    154.10 o 
   2   3  32       30.09       81.44    199.65 o 
   3   3  32       52.09      152.68    228.97 o 
   4   3  32      110.58       73.40    261.27 o 
   5   3  32       65.58      144.91    313.97 o 
   0   4  32        2.96      272.25    342.51 o 
   1   4  32       95.43      495.08    258.14 o 
   2   4  32       17.51      106.85    214.98 o 
   3   4  32      100.82      305.06    251.15 o 
   1   5  32        0.01      238.94    239.77 o 
   2   5  32       56.33      124.41    294.21 o 
   1   1  33        0.71      148.57    187.14 o 
   2   1  33        0.33       97.35    218.35 o 
   3   1  33        0.19      -62.11    290.91 o 
   4   1  33        1.83      235.18    214.96 o 
   0   2  33      339.46      562.06    368.85 o 
   1   2  33        9.52       69.20    226.27 o 
   2   2  33      220.77      557.67    368.85 o 
   3   2  33        0.46       37.32    307.38 o 
   1   3  33        0.51      417.97    244.57 o 
   2   3  33      381.26      101.00    311.77 o 
                                                 
